# Supplementary material for: Tuning transcription factor DegU for developing extracellular protease overproducer in Bacillus pumilus
Source: Microb Cell Fact. 2023 Aug 27;22:163. doi: 10.1186/s12934-023-02177-0 (PMC10464342; doi:10.1186/s12934-023-02177-0)
Supplement: Supplementary file 2 — Supplementary Material 2. Additional file 2. Table S1. The differentially expressed genes in B. pumilus SCU11 ∆hpr relative to SCU11 ∆hpr∆degU (24 h); Table S2. The differentially expressed genes in B. pumilus 62 A relative to SCU11 ∆hpr∆degU (24 h); Table S3. The differentially expressed genes clusters between DegU(WT) and DegU(L113F) (24 h); Table S4. The up-regulated genes in 62 A relative to ∆hpr (12 h); Table S5. The up-regulated genes in 62 A relative to ∆hpr (24 h); Table S6. The up-regulated genes in 62 A relative to ∆hpr (36 h); Table S7. The down-regulated genes in 62 A relative to ∆hpr (12 h); Table S8. The down-regulated genes in 62 A relative to ∆hpr (24 h); Table S9. The down-regulated genes in 62 A relative to ∆hpr (36 h); Table S10. The enrichment pathways of the differentially expressed genes by KEGG analysis in 62 A relative to ∆hpr (12 h); Table S11. List of major primers used in the article. [file 12934_2023_2177_MOESM2_ESM.xls]

## Sheet: Additional file
Microbial Cell Factories
Additional file Table S1-S11
Tuning transcription factor DegU for developing extracellular protease overproducer in B. pumilus
Chao-Ying Xie1, Wen-Jin Li1, and Hong Feng1*
1College of Life Sciences, Sichuan University; Chengdu 610064, Sichuan, People’s Republic of China
Key Laboratory of Bio-resources and Eco-environment, Ministry of Education;
Sichuan Key Laboratory of Molecular Biology and Biotechnology;
*Corresponding author: Hong Feng, hfeng@scu.edu.cn
Telephone number: +86-28-85470226
Present address: Hong Feng, College of Life Sciences, Sichuan University, Chengdu, 610065，China.

## Sheet: Table S1
Table S1 The differentially expressed genes in B. pumilus SCU11 ∆hpr relative to SCU11 ∆hpr∆degU (24 h)
Gene_id	log2FoldChange	p-value	padj	Gene_description
EQK04_RS01140	1.12392	0.0498684	0.116899	metal-sensitive transcriptional regulator && -
EQK04_RS08700	-1.18841	0.0486039	0.114508	metalloregulator ArsR/SmtB family transcription factor && PF01022:Bacterial regulatory protein, arsR family
EQK04_RS18005	-1.44009	0.0479808	0.113437	cytochrome ubiquinol oxidase subunit I && PF01654:Cytochrome bd terminal oxidase subunit I
EQK04_RS18015	1.04321	0.0461133	0.109534	iron ABC transporter permease && PF01032:FecCD transport family
EQK04_RS16980	1.78153	0.0450538	0.107493	50S ribosomal protein L33 && -
EQK04_RS14330	2.19111	0.0448618	0.107103	DUF2577 family protein && -
EQK04_RS03885	-1.08308	0.0445685	0.1065	multidrug resistance protein SMR && PF00893:Small Multidrug Resistance protein
EQK04_RS10980	-1.34281	0.0427285	0.102729	stage III sporulation protein AC && -
EQK04_RS15495	1.19613	0.0419146	0.100966	iron ABC transporter permease && PF01032:FecCD transport family
EQK04_RS17410	-1.4936	0.0414699	0.100133	DUF1450 domain-containing protein && -
EQK04_RS15865	1.10464	0.0409302	0.0990401	nickel ABC transporter permease subunit NikB && PF00528:Binding-protein-dependent transport system inner membrane component
EQK04_RS04435	-2.04669	0.0407416	0.0987108	GGDEF domain-containing protein && PF07694:5TMR of 5TMR-LYT|PF00990:Diguanylate cyclase, GGDEF domain
EQK04_RS01800	-1.02845	0.04055	0.0983736	hydantoinase B/oxoprolinase family protein && PF02538:Hydantoinase B/oxoprolinase
EQK04_RS06615	1.15397	0.040084	0.0973691	hypothetical protein && -
EQK04_RS18735	-1.46677	0.0397533	0.096691	MBL fold metallo-hydrolase && PF00753:Metallo-beta-lactamase superfamily
EQK04_RS14565	-1.33844	0.0389502	0.0950455	spore germination protein && -
EQK04_RS12920	-2.13935	0.0378999	0.0927844	hypothetical protein && -
EQK04_RS17825	1.15521	0.0377067	0.0924319	DUF4288 domain-containing protein && PF14119:Domain of unknown function (DUF4288)
EQK04_RS18880	-1.15299	0.0373232	0.0916115	DUF418 domain-containing protein && PF04235:Protein of unknown function (DUF418)
EQK04_RS18980	1.09256	0.0367651	0.0903597	hypothetical protein && -
EQK04_RS00760	-1.00792	0.0365104	0.0897927	ABC transporter ATP-binding protein && PF00005:ABC transporter
EQK04_RS14790	1.01548	0.0352834	0.0871175	YueH family protein && -
EQK04_RS13440	-1.34599	0.0345394	0.0854491	LysE/ArgO family amino acid transporter && PF01810:LysE type translocator
EQK04_RS02710	1.53434	0.0344374	0.0853257	MarR family transcriptional regulator && PF01047:MarR family
EQK04_RS01445	1.01258	0.0341241	0.084645	LytTR family DNA-binding domain-containing protein && PF04397:LytTr DNA-binding domain|PF00072:Response regulator receiver domain
EQK04_RS08425	-1.05455	0.0317101	0.0793916	DUF1275 domain-containing protein && PF06912:Protein of unknown function (DUF1275)
EQK04_RS05000	1.10813	0.0314703	0.0788439	hypothetical protein && -
EQK04_RS04100	-2.15319	0.0311688	0.0782451	gamma-type small acid-soluble spore protein && -
EQK04_RS13715	-1.42093	0.0310881	0.0780947	sporulation protein Cse60 && -
EQK04_RS13395	1.00452	0.0310458	0.0780408	iron-hydroxamate ABC transporter substrate-binding protein && PF01497:Periplasmic binding protein
EQK04_RS11700	-1.38886	0.0301774	0.0760107	hypothetical protein && -
EQK04_RS07495	-1.53106	0.0295586	0.0746021	peptide deformylase && PF01327:Polypeptide deformylase
EQK04_RS11835	1.49336	0.0293433	0.0741085	DNA-binding protein && -
EQK04_RS05770	1.54235	0.0291723	0.0737761	hypothetical protein && -
EQK04_RS14340	1.08442	0.0291362	0.0737505	LysM peptidoglycan-binding domain-containing protein && PF01476:LysM domain
EQK04_RS13995	1.32207	0.0288372	0.0731256	carbonic anhydrase && PF00484:Carbonic anhydrase
EQK04_RS16305	-1.33089	0.0283335	0.072043	hypothetical protein && PF17423:Swarming motility protein
EQK04_RS10420	1.31205	0.0266848	0.0687084	DUF2164 domain-containing protein && -
EQK04_RS09845	-1.28872	0.0262725	0.0679069	hypothetical protein && -
EQK04_RS18030	1.30964	0.0253786	0.065914	ABC transporter ATP-binding protein && PF00005:ABC transporter
EQK04_RS16815	-1.13407	0.0251112	0.0652648	chromate transporter && PF02417:Chromate transporter
EQK04_RS02255	-1.0004	0.024996	0.0650554	EndoU domain-containing protein && PF04740:LXG domain of WXG superfamily|PF14436:Bacterial EndoU nuclease|PF14449:Pre-toxin TG
EQK04_RS08575	1.18387	0.0247899	0.0646535	aspartyl-phosphate phosphatase Spo0E family protein && -
EQK04_RS12450	-1.12775	0.024671	0.0643881	cytochrome c biogenesis protein && PF01578:Cytochrome C assembly protein
EQK04_RS10610	-1.12133	0.0244732	0.0639611	DNA polymerase IV && PF11798:IMS family HHH motif|PF11799:impB/mucB/samB family C-terminal domain|PF00817:impB/mucB/samB family
EQK04_RS18040	1.1318	0.0232529	0.0611121	heme ABC transporter substrate-binding protein IsdE && PF01497:Periplasmic binding protein
EQK04_RS01205	1.21083	0.0232054	0.0610301	DUF523 domain-containing protein && PF04463:Protein of unknown function (DUF523)
EQK04_RS01670	1.64182	0.0229054	0.0604102	cupin domain-containing protein && PF07883:Cupin domain
EQK04_RS10850	-1.07958	0.0227615	0.0601152	butyrate kinase && PF00871:Acetokinase family
EQK04_RS18930	1.09477	0.0225216	0.0596919	iron-hydroxamate ABC transporter substrate-binding protein && PF01497:Periplasmic binding protein
EQK04_RS03880	-1.3897	0.0221372	0.0587977	multidrug efflux SMR transporter && PF00893:Small Multidrug Resistance protein
EQK04_RS08690	-1.44225	0.0219408	0.0583171	arsenate reductase (thioredoxin) && PF01451:Low molecular weight phosphotyrosine protein phosphatase
EQK04_RS11875	-1.86478	0.0217511	0.0578704	amino acid ABC transporter permease && PF00528:Binding-protein-dependent transport system inner membrane component
EQK04_RS07355	-1.15153	0.0214449	0.0572015	signal peptidase II && PF01252:Signal peptidase (SPase) II
EQK04_RS05245	-1.36803	0.019968	0.053759	lysine N(6)-hydroxylase/L-ornithine N(5)-oxygenase family protein && PF13434:L-lysine 6-monooxygenase (NADPH-requiring)
EQK04_RS17875	1.40054	0.0191939	0.0519357	amino acid ABC transporter permease && PF00528:Binding-protein-dependent transport system inner membrane component
EQK04_RS11685	1.04782	0.0191148	0.0517962	hypothetical protein && -
EQK04_RS12660	-4.5191	0.0189724	0.051522	hypothetical protein && -
EQK04_RS07845	1.33118	0.0186693	0.0507725	chemotaxis response regulator protein-glutamate methylesterase && PF01339:CheB methylesterase|PF00072:Response regulator receiver domain
EQK04_RS07865	1.23719	0.018626	0.0506912	chemotaxis protein CheD && PF03975:CheD chemotactic sensory transduction
EQK04_RS15265	-2.65174	0.018504	0.0504692	acetyl-CoA C-acetyltransferase && PF02803:Thiolase, C-terminal domain|PF00108:Thiolase, N-terminal domain
EQK04_RS04950	-1.00432	0.0180067	0.0493637	hypothetical protein && -
EQK04_RS03390	1.1059	0.0179603	0.0493386	YbaK/EbsC family protein && PF04073:Aminoacyl-tRNA editing domain
EQK04_RS02355	1.02179	0.0178494	0.049148	thioredoxin family protein && PF00085:Thioredoxin
EQK04_RS03590	-1.36218	0.01771	0.0488718	phenolic acid decarboxylase && PF05870:Phenolic acid decarboxylase (PAD)
EQK04_RS16410	1.07186	0.0174959	0.0483876	hypothetical protein && -
EQK04_RS05380	-1.15727	0.017449	0.0482935	YjzC family protein && -
EQK04_RS11800	1.64629	0.0173879	0.048168	hypothetical protein && PF14176:YxiJ-like protein
EQK04_RS11210	-1.54171	0.0171641	0.0477163	hypothetical protein && -
EQK04_RS08885	-1.95307	0.0170018	0.0473352	phage portal protein && PF14550:Putative phage serine protease XkdF
EQK04_RS14410	1.06165	0.0168697	0.0470023	phage portal protein && PF04860:Phage portal protein
EQK04_RS05220	-1.06632	0.0166651	0.0465012	serine O-acetyltransferase && PF00132:Bacterial transferase hexapeptide (six repeats)
EQK04_RS04990	-1.81966	0.0164188	0.0459162	competence protein ComK && PF06338:ComK protein
EQK04_RS18975	1.25109	0.0163274	0.0456949	RNA polymerase sigma factor && PF04542:Sigma-70 region 2|PF08281:Sigma-70, region 4
EQK04_RS03870	-1.06227	0.0152831	0.043354	hypothetical protein && -
EQK04_RS12245	-1.0256	0.0149491	0.0425675	Holliday junction branch migration protein RuvA && PF01330:RuvA N terminal domain|PF07499:RuvA, C-terminal domain|PF14520:Helix-hairpin-helix domain
EQK04_RS04655	-1.4858	0.0146708	0.0419023	glycerophosphoryl diester phosphodiesterase && PF03009:Glycerophosphoryl diester phosphodiesterase family
EQK04_RS02275	1.65018	0.0137543	0.0396771	hypothetical protein && -
EQK04_RS12910	-1.28145	0.0136173	0.0393726	ATP-binding protein && PF01695:IstB-like ATP binding protein
EQK04_RS18590	1.55334	0.0136125	0.0393726	PadR family transcriptional regulator && PF10400:Virulence activator alpha C-term|PF03551:Transcriptional regulator PadR-like family
EQK04_RS16540	1.34346	0.0135772	0.0393477	N-acetylmuramoyl-L-alanine amidase && PF01520:N-acetylmuramoyl-L-alanine amidase|PF04122:Putative cell wall binding repeat 2
EQK04_RS10375	-1.22841	0.0127132	0.0371594	SMC-Scp complex subunit ScpB && PF04079:Segregation and condensation complex subunit ScpB
EQK04_RS11215	-1.13996	0.0124819	0.0365689	hypothetical protein && -
EQK04_RS18795	1.11986	0.0122927	0.0360988	ECF-type riboflavin transporter substrate-binding protein && PF07155:ECF-type riboflavin transporter, S component
EQK04_RS06890	-1.1574	0.0117952	0.034774	YkyA family protein && PF10368:Putative cell-wall binding lipoprotein
EQK04_RS01905	-1.90113	0.0115323	0.0340794	amino acid permease && PF00324:Amino acid permease
EQK04_RS12135	-1.09565	0.011095	0.0328388	tRNA threonylcarbamoyladenosine dehydratase && PF00899:ThiF family
EQK04_RS13085	-1.23319	0.0109602	0.0325396	small acid-soluble spore protein SspI && -
EQK04_RS10205	-2.82679	0.0108601	0.0322706	YpzI family protein && -
EQK04_RS15465	1.11416	0.0107214	0.0319091	tagaturonate reductase && PF01232:Mannitol dehydrogenase Rossmann domain|PF08125:Mannitol dehydrogenase C-terminal domain
EQK04_RS03865	-1.16532	0.0107132	0.0319091	class D sortase && PF04203:Sortase family
EQK04_RS15760	-2.41777	0.010469	0.0312726	hypothetical protein && -
EQK04_RS19270	-1.20422	0.00998189	0.0299218	pro-sigmaK processing inhibitor BofA family protein && -
EQK04_RS18025	1.22224	0.00986159	0.0295858	class B sortase && PF04203:Sortase family
EQK04_RS06350	-2.56827	0.00979667	0.0294371	hypothetical protein && -
EQK04_RS05785	-1.7202	0.00975699	0.0293413	hypothetical protein && -
EQK04_RS02320	1.01269	0.0095515	0.0287914	C4-dicarboxylate transporter DctP && PF00375:Sodium:dicarboxylate symporter family
EQK04_RS11815	1.41313	0.00912337	0.0277922	hypothetical protein && -
EQK04_RS02240	1.05968	0.00889123	0.0271954	cellulose biosynthesis cyclic di-GMP-binding regulatory protein BcsB && PF03170:Bacterial cellulose synthase subunit
EQK04_RS15400	1.24432	0.00863643	0.0264592	3-oxoacyl-ACP reductase FabG && PF13561:Enoyl-(Acyl carrier protein) reductase
EQK04_RS17870	1.31718	0.00852217	0.0261305	amino acid ABC transporter ATP-binding protein && PF00005:ABC transporter
EQK04_RS18950	1.12676	0.00847966	0.0260214	50S ribosomal protein L9 && PF03948:Ribosomal protein L9, C-terminal domain|PF01281:Ribosomal protein L9, N-terminal domain
EQK04_RS06695	-1.40434	0.00813802	0.0251168	2%2C3%2C4%2C5-tetrahydropyridine-2%2C6-dicarboxylate N-acetyltransferase && PF00132:Bacterial transferase hexapeptide (six repeats)|PF14602:Hexapeptide repeat of succinyl-transferase|PF08503:Tetrahydrodipicolinate succinyltransferase N-terminal
EQK04_RS19045	-1.7643	0.00756361	0.0234985	hypothetical protein && -
EQK04_RS16845	-1.45876	0.00748461	0.0232917	Cof-type HAD-IIB family hydrolase && PF08282:haloacid dehalogenase-like hydrolase
EQK04_RS11290	1.02116	0.00746989	0.0232763	GNAT family N-acetyltransferase && PF13302:Acetyltransferase (GNAT) domain
EQK04_RS01065	-1.46422	0.00745426	0.0232551	hypothetical protein && -
EQK04_RS17770	1.37387	0.00733973	0.0229359	hypothetical protein && -
EQK04_RS13060	1.00759	0.00729566	0.0228172	cell division protein ZapA && -
EQK04_RS16910	-1.31834	0.00717183	0.0224861	MFS transporter && PF07690:Major Facilitator Superfamily
EQK04_RS13420	1.0679	0.00701823	0.0220968	amidohydrolase family protein && PF01979:Amidohydrolase family
EQK04_RS08500	-1.40522	0.00657336	0.0208536	TetR/AcrR family transcriptional regulator && PF16295:Tetracycline repressor, C-terminal all-alpha domain|PF00440:Bacterial regulatory proteins, tetR family
EQK04_RS06830	-1.28472	0.00650439	0.0206523	protein YkpC && -
EQK04_RS11825	1.50601	0.00648172	0.0205977	hypothetical protein && -
EQK04_RS12465	-1.21809	0.00640681	0.0203942	hypothetical protein && -
EQK04_RS15870	1.10656	0.00639637	0.0203782	nickel ABC transporter substrate-binding protein && PF00496:Bacterial extracellular solute-binding proteins, family 5 Middle
EQK04_RS03595	-1.1264	0.00603447	0.0193237	PadR family transcriptional regulator && PF10400:Virulence activator alpha C-term|PF03551:Transcriptional regulator PadR-like family
EQK04_RS16430	1.93541	0.00603111	0.0193237	flagellar biosynthesis anti-sigma factor FlgM && -
EQK04_RS01385	-1.45449	0.00589315	0.018952	AMP-binding protein && PF00501:AMP-binding enzyme|PF13193:AMP-binding enzyme C-terminal domain
EQK04_RS19105	-1.13142	0.00587752	0.0189179	ribonuclease P protein component && PF00825:Ribonuclease P
EQK04_RS04085	-1.10854	0.00579912	0.0187137	A/G-specific adenine glycosylase && PF00730:HhH-GPD superfamily base excision DNA repair protein|PF00633:Helix-hairpin-helix motif|PF14815:NUDIX domain
EQK04_RS07595	-1.18838	0.00571233	0.0184794	acyl carrier protein && -
EQK04_RS12815	1.61022	0.00563233	0.0182383	hypothetical protein && -
EQK04_RS01815	-1.67862	0.00555493	0.0180343	ABC transporter permease && PF00528:Binding-protein-dependent transport system inner membrane component
EQK04_RS06435	-1.13051	0.00554938	0.0180319	hypothetical protein && -
EQK04_RS18655	-1.53498	0.00546537	0.0177743	hypothetical protein && -
EQK04_RS18135	-2.1341	0.00542834	0.0176692	DUF5082 family protein && PF16888:Domain of unknown function (DUF5082)
EQK04_RS10135	-1.06487	0.00534925	0.0174723	heptaprenyl diphosphate synthase component II && PF00348:Polyprenyl synthetase
EQK04_RS16455	-1.79524	0.00518225	0.0170098	DegV family protein && PF02645:Uncharacterised protein, DegV family COG1307
EQK04_RS05575	-1.06967	0.00493501	0.0163038	RluA family pseudouridine synthase && PF00849:RNA pseudouridylate synthase
EQK04_RS09405	-1.02835	0.00491473	0.0162654	superoxide dismutase && PF00081:Iron/manganese superoxide dismutases, alpha-hairpin domain|PF02777:Iron/manganese superoxide dismutases, C-terminal domain
EQK04_RS18910	1.26437	0.00477077	0.0158169	DUF4885 family protein && PF16226:Domain of unknown function (DUF4885)
EQK04_RS19305	-1.12477	0.00461677	0.0153606	hypothetical protein && -
EQK04_RS16225	-1.44996	0.00453361	0.0151241	hypothetical protein && -
EQK04_RS12470	-1.01719	0.00451127	0.015063	MFS transporter && -
EQK04_RS00830	1.00986	0.00447126	0.014956	flagellin Hag && PF00669:Bacterial flagellin N-terminal helical region|PF00700:Bacterial flagellin C-terminal helical region
EQK04_RS11560	-1.38708	0.00445693	0.0149214	DNA polymerase III subunit delta && PF06144:DNA polymerase III, delta subunit
EQK04_RS08400	-2.40673	0.00444354	0.0148898	hypothetical protein && -
EQK04_RS00745	-1.21744	0.00442688	0.0148732	DUF4825 domain-containing protein && PF16107:Domain of unknown function (DUF4825)
EQK04_RS04445	-3.02468	0.0042104	0.0142357	hypothetical protein && -
EQK04_RS09350	-1.39886	0.00416482	0.014107	GNAT family N-acetyltransferase && -
EQK04_RS10385	-3.70461	0.00412063	0.0139826	YjcZ family sporulation protein && -
EQK04_RS14640	1.25043	0.00406122	0.0137934	MFS transporter && PF07690:Major Facilitator Superfamily|PF00083:Sugar (and other) transporter
EQK04_RS01850	1.60961	0.00397674	0.013531	alpha/beta fold hydrolase && PF00975:Thioesterase domain
EQK04_RS12255	1.0107	0.00389933	0.0133038	serine/threonine protein kinase && -
EQK04_RS16920	1.13452	0.00389198	0.0132908	amino acid ABC transporter permease && PF00528:Binding-protein-dependent transport system inner membrane component
EQK04_RS11705	-3.3688	0.00385128	0.0131758	stage II sporulation protein M && PF01944:Stage II sporulation protein M
EQK04_RS13335	-1.16974	0.00361117	0.0124223	acetate kinase && PF00871:Acetokinase family
EQK04_RS05550	1.24173	0.00355312	0.0122338	lytic transglycosylase domain-containing protein && PF01464:Transglycosylase SLT domain
EQK04_RS02685	1.00459	0.00355053	0.0122338	GNAT family N-acetyltransferase && PF13302:Acetyltransferase (GNAT) domain
EQK04_RS07360	-1.01929	0.00348072	0.0120066	RluA family pseudouridine synthase && PF01479:S4 domain|PF00849:RNA pseudouridylate synthase
EQK04_RS02640	-1.81451	0.00344201	0.0119168	acyltransferase family protein && PF01757:Acyltransferase family
EQK04_RS04615	1.29866	0.00343087	0.0118892	sigma-70 family RNA polymerase sigma factor && PF04542:Sigma-70 region 2|PF08281:Sigma-70, region 4
EQK04_RS03890	-1.06682	0.00340329	0.0118046	TetR family transcriptional regulator && PF00440:Bacterial regulatory proteins, tetR family
EQK04_RS18685	1.533	0.00339557	0.0117887	beta-glucoside-specific PTS transporter subunit IIABC && PF00367:phosphotransferase system, EIIB|PF02378:Phosphotransferase system, EIIC|PF00358:phosphoenolpyruvate-dependent sugar phosphotransferase system, EIIA 1
EQK04_RS18275	1.01449	0.00332136	0.0115631	ABC transporter ATP-binding protein && PF00005:ABC transporter
EQK04_RS06455	1.64172	0.00323286	0.0112969	preQ(1) synthase && PF14489:QueF-like protein
EQK04_RS13945	1.28789	0.00318654	0.0111559	TerD family protein && PF02342:TerD domain
EQK04_RS07875	2.0263	0.00315251	0.011047	hypothetical protein && -
EQK04_RS17455	-2.42316	0.00313676	0.0110021	hypothetical protein && -
EQK04_RS07825	2.08755	0.00310117	0.0108976	flagellar biosynthesis protein FlhB && PF01312:FlhB HrpN YscU SpaS Family
EQK04_RS14215	1.0411	0.00308233	0.0108518	putative lipid II flippase FtsW && PF01098:Cell cycle protein
EQK04_RS06225	1.0028	0.00307953	0.0108518	helix-turn-helix transcriptional regulator && -
EQK04_RS16655	1.37469	0.00306261	0.0108026	bifunctional 4-hydroxy-2-oxoglutarate aldolase/2-dehydro-3-deoxy-phosphogluconate aldolase && PF01081:KDPG and KHG aldolase
EQK04_RS15490	1.33604	0.00303924	0.0107404	ABC transporter ATP-binding protein && PF00005:ABC transporter
EQK04_RS09990	-1.23359	0.00301223	0.0106549	CCA tRNA nucleotidyltransferase && PF12627:Probable RNA and SrmB- binding site of polymerase A|PF13735:tRNA nucleotidyltransferase domain 2 putative|PF01743:Poly A polymerase head domain
EQK04_RS01030	1.00692	0.00299002	0.0105964	ABC transporter ATP-binding protein && PF00005:ABC transporter
EQK04_RS10030	-1.40948	0.00296779	0.0105275	DUF1405 domain-containing protein && PF07187:Protein of unknown function (DUF1405)
EQK04_RS11880	-1.87577	0.00296166	0.0105157	amino acid ABC transporter permease && PF00528:Binding-protein-dependent transport system inner membrane component
EQK04_RS02915	1.34721	0.00291845	0.0103825	hypothetical protein && -
EQK04_RS09490	-1.6658	0.00282574	0.0101096	nitroreductase family protein && PF00881:Nitroreductase family
EQK04_RS16880	1.03173	0.00277522	0.0099423	flagellar hook-basal body protein && PF06429:Flagellar basal body rod FlgEFG protein C-terminal|PF00460:Flagella basal body rod protein
EQK04_RS12440	-1.21485	0.00275401	0.00988125	uroporphyrinogen-III synthase && PF02602:Uroporphyrinogen-III synthase HemD
EQK04_RS08675	-1.76589	0.00269681	0.00971319	MFS transporter && PF07690:Major Facilitator Superfamily
EQK04_RS16155	1.00393	0.00267306	0.0096369	Rrf2 family transcriptional regulator && PF02082:Transcriptional regulator
EQK04_RS03270	-1.36435	0.00258301	0.00933016	MgtC/SapB family protein && PF02308:MgtC family
EQK04_RS10200	-1.18967	0.00256873	0.00929649	hypothetical protein && -
EQK04_RS14555	-1.31344	0.00256583	0.00929493	potassium channel family protein && PF02254:TrkA-N domain|PF07885:Ion channel
EQK04_RS07870	1.30201	0.00256455	0.00929493	FliA/WhiG family RNA polymerase sigma factor && PF04542:Sigma-70 region 2|PF04539:Sigma-70 region 3|PF04545:Sigma-70, region 4
EQK04_RS01875	1.14193	0.00255281	0.00926567	hypothetical protein && -
EQK04_RS02955	-1.02242	0.00252509	0.00918283	GABA permease && PF00324:Amino acid permease
EQK04_RS18915	2.29764	0.00246292	0.00897561	hypothetical protein && -
EQK04_RS05415	-2.30945	0.00246223	0.00897561	hypothetical protein && -
EQK04_RS01265	1.10821	0.00239506	0.00875233	BglG family transcription antiterminator && PF00359:Phosphoenolpyruvate-dependent sugar phosphotransferase system, EIIA 2|PF08279:HTH domain|PF05043:Mga helix-turn-helix domain|PF00874:PRD domain
EQK04_RS16840	-1.03454	0.00239172	0.00874867	PAS domain-containing protein && PF13426:PAS domain
EQK04_RS13640	-1.75585	0.00238816	0.00874414	phosphotransferase family protein && PF01636:Phosphotransferase enzyme family
EQK04_RS06275	-1.32107	0.0023788	0.00871839	MerR family transcriptional regulator && PF13411:MerR HTH family regulatory protein
EQK04_RS14005	1.40689	0.00234605	0.00862365	type B 50S ribosomal protein L31 && -
EQK04_RS08780	1.08894	0.00234127	0.00861451	cytidine deaminase && PF00383:Cytidine and deoxycytidylate deaminase zinc-binding region
EQK04_RS17980	1.22475	0.00233522	0.00860903	RNA polymerase sigma factor SigY && PF04542:Sigma-70 region 2|PF08281:Sigma-70, region 4
EQK04_RS03455	-1.11479	0.002244	0.00828094	hypothetical protein && -
EQK04_RS17460	-1.18494	0.00220234	0.00815248	transposase && PF04740:LXG domain of WXG superfamily|PF14449:Pre-toxin TG
EQK04_RS04505	-1.32058	0.00217334	0.00807579	VOC family protein && PF00903:Glyoxalase/Bleomycin resistance protein/Dioxygenase superfamily
EQK04_RS16150	1.20872	0.00215458	0.00801403	NAD(P)-dependent oxidoreductase && PF13460:NAD(P)H-binding
EQK04_RS15655	-2.00422	0.00200089	0.00747942	hypothetical protein && -
EQK04_RS10225	1.35922	0.00196161	0.00734722	YpfB family protein && -
EQK04_RS12370	-1.54983	0.00196026	0.00734722	rod shape-determining protein MreD && PF04093:rod shape-determining protein MreD
EQK04_RS08905	-2.28568	0.00187915	0.00706659	phage portal protein && -
EQK04_RS14405	1.1809	0.00187839	0.00706659	hypothetical protein && PF14550:Putative phage serine protease XkdF
EQK04_RS17970	1.05707	0.00187482	0.00706447	hypothetical protein && -
EQK04_RS00265	-1.20877	0.00181959	0.00687014	peptidyl-prolyl cis-trans isomerase && PF13145:PPIC-type PPIASE domain|PF13624:SurA N-terminal domain
EQK04_RS14355	1.44164	0.00180395	0.00682481	phage portal protein && PF08890:Phage XkdN-like tail assembly chaperone protein, TAC
EQK04_RS11965	-1.23983	0.00177522	0.00672292	bifunctional cystathionine gamma-lyase/homocysteine desulfhydrase && PF01053:Cys/Met metabolism PLP-dependent enzyme
EQK04_RS07285	1.85829	0.00176798	0.00670903	transcriptional regulator GutM && PF06923:Glucitol operon activator protein (GutM)
EQK04_RS04610	1.07002	0.00169249	0.00644212	anti-sigma factor && PF13800:Sigma factor regulator N-terminal|PF13791:Sigma factor regulator C-terminal
EQK04_RS06525	-1.87408	0.00167756	0.00639174	transcriptional regulator && -
EQK04_RS10835	-1.26523	0.0016701	0.00636979	alpha-ketoacid dehydrogenase subunit beta && PF02780:Transketolase, C-terminal domain|PF02779:Transketolase, pyrimidine binding domain
EQK04_RS17090	-1.03497	0.001665	0.00635782	ATP synthase subunit I && PF03899:ATP synthase I chain
EQK04_RS12175	-1.14915	0.00165344	0.00633496	adenine phosphoribosyltransferase && PF00156:Phosphoribosyl transferase domain
EQK04_RS05930	1.39675	0.00163821	0.00629003	N-acetylmuramoyl-L-alanine amidase && PF01510:N-acetylmuramoyl-L-alanine amidase|PF01476:LysM domain|PF01471:Putative peptidoglycan binding domain
EQK04_RS04030	1.48329	0.00163797	0.00629003	YfhJ family protein && -
EQK04_RS14800	-1.05201	0.00161741	0.00623219	spore germination protein && -
EQK04_RS12535	1.17338	0.00159408	0.0061549	acetolactate synthase small subunit && PF01842:ACT domain|PF10369:Small subunit of acetolactate synthase
EQK04_RS17040	-0.999306	0.00155769	0.00603305	DUF1146 family protein && -
EQK04_RS02505	2.09902	0.00153414	0.0059541	tRNA-Asn && -
EQK04_RS18705	0.99975	0.0015307	0.00594691	PhzF family phenazine biosynthesis protein && PF02567:Phenazine biosynthesis-like protein
EQK04_RS12515	1.04108	0.00150388	0.00586699	3-isopropylmalate dehydratase large subunit && PF00330:Aconitase family (aconitate hydratase)
EQK04_RS10970	-1.13122	0.00148156	0.00579196	stage III sporulation protein AE && PF09546:Stage III sporulation protein AE (spore_III_AE)
EQK04_RS15935	1.16975	0.00147789	0.00578363	capsular polysaccharide biosynthesis protein && PF02706:Chain length determinant protein
EQK04_RS00620	-1.02238	0.00138884	0.00544653	50S ribosomal protein L5 && PF00673:ribosomal L5P family C-terminus|PF00281:Ribosomal protein L5
EQK04_RS03765	-1.23756	0.00136478	0.00535776	mechanosensitive ion channel && PF00924:Mechanosensitive ion channel
EQK04_RS18165	-1.29956	0.001319	0.00518888	YfjD family protein && PF17353:Family of unknown function (DUF5381)
EQK04_RS13450	-3.33556	0.00129242	0.00509501	alpha/beta-type small acid-soluble spore protein && -
EQK04_RS17145	-1.18145	0.00124684	0.00492569	peptide chain release factor N(5)-glutamine methyltransferase && PF05175:Methyltransferase small domain
EQK04_RS17775	1.34209	0.00123397	0.00487996	GtrA family protein && PF04138:GtrA-like protein
EQK04_RS01735	-1.05878	0.00121953	0.00482795	L-glutamate gamma-semialdehyde dehydrogenase && PF00171:Aldehyde dehydrogenase family
EQK04_RS04020	-3.96848	0.00121776	0.00482605	YpzG family protein && -
EQK04_RS05605	1.64373	0.00121621	0.00482497	sulfur carrier protein ThiS && -
EQK04_RS09445	-1.47514	0.00121423	0.00482225	sporulation-specific diadenylate cyclase CdaS && PF10372:Bacterial membrane-spanning protein N-terminus|PF02457:DisA bacterial checkpoint controller nucleotide-binding
EQK04_RS16890	-1.05528	0.00121389	0.00482225	sporulation transcriptional regulator SpoIIID && -
EQK04_RS10590	-1.92572	0.00121114	0.00482017	Expansin-yoaJ && -
EQK04_RS15770	-1.60139	0.00117047	0.00467318	hypothetical protein && -
EQK04_RS02715	1.77181	0.00116396	0.00465211	nitroreductase family protein && PF00881:Nitroreductase family
EQK04_RS01640	-1.44454	0.00112523	0.00450211	urea carboxylase-associated family protein && PF09347:Domain of unknown function (DUF1989)
EQK04_RS10855	-1.34487	0.0010792	0.00433645	branched-chain amino acid dehydrogenase && PF02812:Glu/Leu/Phe/Val dehydrogenase, dimerisation domain|PF00208:Glutamate/Leucine/Phenylalanine/Valine dehydrogenase
EQK04_RS00640	-1.23591	0.00107085	0.00431211	50S ribosomal protein L18 && PF00861:Ribosomal L18 of archaea, bacteria, mitoch. and chloroplast
EQK04_RS12160	1.04529	0.00105586	0.0042609	N-acetylmuramoyl-L-alanine amidase && PF08239:Bacterial SH3 domain|PF01520:N-acetylmuramoyl-L-alanine amidase
EQK04_RS18180	-2.31227	0.00104803	0.00423386	WXG100 family type VII secretion target && PF06013:Proteins of 100 residues with WXG
EQK04_RS13605	1.00572	0.00102603	0.00414944	YtoQ family protein && PF11071:Nucleoside 2-deoxyribosyltransferase YtoQ
EQK04_RS15460	1.17369	0.00101679	0.00411654	altronate dehydratase family protein && PF08666:SAF domain|PF04295:D-galactarate dehydratase / Altronate hydrolase, C terminus
EQK04_RS04780	1.18413	0.000988554	0.00401086	hypothetical protein && -
EQK04_RS09145	-1.07289	0.000952503	0.00386877	DUF421 domain-containing protein && PF04239:Protein of unknown function (DUF421)
EQK04_RS00130	-1.09304	0.000934008	0.00379776	pur operon repressor && PF09182:Bacterial purine repressor, N-terminal|PF00156:Phosphoribosyl transferase domain
EQK04_RS16570	-1.00445	0.000930817	0.00378889	teichoic acids export ABC transporter ATP-binding subunit TagH && PF00005:ABC transporter
EQK04_RS00245	-1.1147	0.000930726	0.00378889	hypoxanthine phosphoribosyltransferase && PF00156:Phosphoribosyl transferase domain
EQK04_RS08515	-1.67118	0.000912989	0.0037244	glycosyltransferase family 39 protein && PF13231:Dolichyl-phosphate-mannose-protein mannosyltransferase
EQK04_RS16160	-1.4824	0.000904906	0.00369947	acyltransferase && PF14602:Hexapeptide repeat of succinyl-transferase
EQK04_RS06400	1.05925	0.000893553	0.00365704	cupin domain-containing protein && PF03079:ARD/ARD' family
EQK04_RS14615	-1.05027	0.00087513	0.00358555	pyridoxal phosphate-dependent aminotransferase && PF00155:Aminotransferase class I and II
EQK04_RS15120	1.27462	0.00086777	0.00355928	iron-siderophore ABC transporter substrate-binding protein && PF01497:Periplasmic binding protein
EQK04_RS13975	1.07553	0.000858775	0.00352624	YtzI protein && -
EQK04_RS09005	-1.13354	0.000855051	0.00351479	hydroxymethylglutaryl-CoA lyase && PF00682:HMGL-like
EQK04_RS02080	1.39458	0.000851016	0.00350204	RidA family protein && PF01042:Endoribonuclease L-PSP
EQK04_RS05400	-1.15819	0.000799762	0.00330562	hypothetical protein && -
EQK04_RS09065	1.09963	0.00079612	0.0032942	(Fe-S)-binding protein && PF13183:4Fe-4S dicluster domain|PF02754:Cysteine-rich domain
EQK04_RS02345	-1.28148	0.000784111	0.00324809	hypothetical protein && -
EQK04_RS02305	1.10013	0.000762629	0.00316259	TRAP transporter substrate-binding protein && PF03480:Bacterial extracellular solute-binding protein, family 7
EQK04_RS17345	-1.08861	0.000758861	0.00315394	zinc-dependent metalloprotease && PF13688:Metallo-peptidase family M12
EQK04_RS01760	-1.66486	0.000726092	0.00302444	YckD family protein && PF10925:Protein of unknown function (DUF2680)
EQK04_RS14255	1.22668	0.000724257	0.00302015	hypothetical protein && -
EQK04_RS17235	-1.05729	0.00070837	0.00296378	acyl-CoA dehydrogenase && PF02770:Acyl-CoA dehydrogenase, middle domain|PF00441:Acyl-CoA dehydrogenase, C-terminal domain|PF02771:Acyl-CoA dehydrogenase, N-terminal domain
EQK04_RS07815	3.0632	0.0006993	0.0029291	flagellar biosynthesis protein FliQ && -
EQK04_RS13495	-1.04354	0.000698857	0.0029291	30S ribosomal protein S4 && PF00163:Ribosomal protein S4/S9 N-terminal domain|PF01479:S4 domain
EQK04_RS06240	1.35263	0.000689022	0.00289899	PepSY domain-containing protein && PF03413:Peptidase propeptide and YPEB domain
EQK04_RS09645	-1.02092	0.000645484	0.00272804	cytochrome c oxidase assembly protein && PF02630:SCO1/SenC
EQK04_RS04595	1.49274	0.000644459	0.00272678	peptidoglycan endopeptidase && PF01476:LysM domain|PF00877:NlpC/P60 family
EQK04_RS03470	-1.21778	0.000632459	0.00267903	hypothetical protein && -
EQK04_RS18055	1.61971	0.000591586	0.00251726	NEAT domain-containing protein && PF05031:Iron Transport-associated domain
EQK04_RS11590	-1.05743	0.000587856	0.00250423	class I SAM-dependent methyltransferase && PF13649:Methyltransferase domain
EQK04_RS08055	-1.26218	0.000577663	0.0024636	ClpP family protease && PF00574:Clp protease
EQK04_RS04410	-2.27761	0.000577339	0.0024636	efflux RND transporter periplasmic adaptor subunit && PF13437:HlyD family secretion protein
EQK04_RS05955	1.62757	0.000569498	0.00243987	ASCH domain-containing protein && PF04266:ASCH domain
EQK04_RS04830	1.14079	0.000564045	0.00241927	HTH-type transcriptional regulator Hpr && PF01047:MarR family
EQK04_RS04025	-4.43166	0.00054862	0.0023585	small%2C acid-soluble spore protein K && -
EQK04_RS08795	1.44085	0.000544838	0.00234493	family 1 glycosylhydrolase && PF00232:Glycosyl hydrolase family 1
EQK04_RS16870	-1.59212	0.000542142	0.002336	tetratricopeptide repeat protein && PF13424:Tetratricopeptide repeat
EQK04_RS05915	1.19382	0.000539212	0.00232605	DUF5412 domain-containing protein && PF17428:Family of unknown function (DUF5412)
EQK04_RS07890	-1.09827	0.000534673	0.00231178	UMP kinase && PF00696:Amino acid kinase family
EQK04_RS16735	-2.07749	0.000508924	0.00220808	poly-gamma-glutamate synthase PgsB && PF08245:Mur ligase middle domain
EQK04_RS01470	-1.1432	0.000494788	0.00215422	DUF4352 domain-containing protein && PF11611:Domain of unknown function (DUF4352)|PF17118:Domain of unknown function (DUF5105)
EQK04_RS04700	-1.86463	0.000494362	0.00215422	NAD(P)H-binding protein && PF13460:NAD(P)H-binding
EQK04_RS17470	-3.21543	0.000488533	0.00213442	DUF5082 family protein && PF16888:Domain of unknown function (DUF5082)
EQK04_RS01485	1.25326	0.000481925	0.002108	acyltransferase family protein && PF01757:Acyltransferase family
EQK04_RS18420	1.20897	0.000480751	0.00210532	gluconokinase && PF00370:FGGY family of carbohydrate kinases, N-terminal domain|PF02782:FGGY family of carbohydrate kinases, C-terminal domain
EQK04_RS12590	1.97632	0.000474936	0.00208228	DUF4241 domain-containing protein && -
EQK04_RS09140	-1.11246	0.000472019	0.00207434	pectinesterase && PF01095:Pectinesterase
EQK04_RS01740	-1.02792	0.000464787	0.00204496	helix-turn-helix domain-containing protein && PF13556:PucR C-terminal helix-turn-helix domain
EQK04_RS18465	1.32038	0.000461759	0.00203401	LysR family transcriptional regulator && PF03466:LysR substrate binding domain|PF00126:Bacterial regulatory helix-turn-helix protein, lysR family
EQK04_RS04500	-3.53361	0.00045506	0.00200686	hypothetical protein && -
EQK04_RS16260	-1.07908	0.000452815	0.00199931	YncE family protein && -
EQK04_RS10790	-1.70277	0.000445191	0.00196796	L%2CD-transpeptidase && PF03734:L,D-transpeptidase catalytic domain
EQK04_RS12580	2.18263	0.00044017	0.00194807	teichoic acid D-Ala incorporation-associated protein DltX && -
EQK04_RS02335	1.69529	0.000437247	0.00193741	ABC transporter ATP-binding protein && PF00005:ABC transporter
EQK04_RS05865	-1.05996	0.000431662	0.00191719	alanine racemase && PF00842:Alanine racemase, C-terminal domain|PF01168:Alanine racemase, N-terminal domain
EQK04_RS14835	-1.08522	0.00043082	0.00191572	type VII secretion protein EsaA && -
EQK04_RS02060	1.41685	0.000424492	0.00188982	methyl-accepting chemotaxis protein && PF17200:Single Cache domain 2|PF00015:Methyl-accepting chemotaxis protein (MCP) signalling domain|PF00672:HAMP domain
EQK04_RS10365	-1.00384	0.000418966	0.00186743	D-alanyl-D-alanine carboxypeptidase && PF07943:Penicillin-binding protein 5, C-terminal domain|PF00768:D-alanyl-D-alanine carboxypeptidase
EQK04_RS07820	1.98319	0.00040683	0.0018155	flagellar type III secretion system protein FliR && PF01311:Bacterial export proteins, family 1
EQK04_RS13375	-1.53221	0.000397418	0.00177561	DEAD/DEAH box helicase && PF00270:DEAD/DEAH box helicase|PF00271:Helicase conserved C-terminal domain|PF03880:DbpA RNA binding domain
EQK04_RS03350	2.17409	0.00038336	0.00171688	hypothetical protein && -
EQK04_RS03860	-1.39125	0.000380108	0.0017064	DUF1410 domain-containing protein && PF05737:Collagen binding domain
EQK04_RS14810	-2.23031	0.000379354	0.00170505	YuzF family protein && -
EQK04_RS15085	-1.07128	0.000374183	0.00168383	oxalate decarboxylase family bicupin && PF00190:Cupin
EQK04_RS09175	1.08053	0.000372079	0.00167636	glutamate synthase small subunit && PF14691:Dihydroprymidine dehydrogenase domain II, 4Fe-4S cluster|PF07992:Pyridine nucleotide-disulphide oxidoreductase
EQK04_RS06220	1.49013	0.00036679	0.00165452	hypothetical protein && -
EQK04_RS14365	1.48792	0.000365006	0.00164846	phage tail tube protein && PF09393:Phage tail tube protein
EQK04_RS06835	-1.23752	0.000362477	0.00163901	rod-share determining protein MreBH && PF06723:MreB/Mbl protein
EQK04_RS01885	-1.4323	0.000360564	0.00163233	amino acid ABC transporter ATP-binding protein && PF00005:ABC transporter
EQK04_RS10250	-1.18831	0.000346611	0.00157105	YpdA family putative bacillithiol disulfide reductase && PF13738:Pyridine nucleotide-disulphide oxidoreductase
EQK04_RS14845	-1.64816	0.000346236	0.00157105	type VII secretion protein EssB && PF10140:WXG100 protein secretion system (Wss), protein YukC
EQK04_RS03955	1.17312	0.000346099	0.00157105	bacillithiol transferase BstA && PF12867:DinB superfamily
EQK04_RS08860	1.40615	0.000341494	0.00155349	LacI family DNA-binding transcriptional regulator && PF13377:Periplasmic binding protein-like domain|PF00356:Bacterial regulatory proteins, lacI family
EQK04_RS17665	1.89825	0.000339625	0.00154686	chitobiase/beta-hexosaminidase C-terminal domain-containing protein && PF13290:Chitobiase/beta-hexosaminidase C-terminal domain|PF00756:Putative esterase
EQK04_RS06765	-1.22441	0.000334555	0.00152562	hypothetical protein && -
EQK04_RS17095	-1.10786	0.00032043	0.00146477	uracil phosphoribosyltransferase && PF14681:Uracil phosphoribosyltransferase
EQK04_RS01765	1.16437	0.00031668	0.00144939	MBL fold metallo-hydrolase && PF13483:Beta-lactamase superfamily domain
EQK04_RS19210	1.18184	0.000314764	0.00144238	chemotaxis sensory transducer && PF00015:Methyl-accepting chemotaxis protein (MCP) signalling domain
EQK04_RS03365	1.10818	0.000312489	0.00143371	hypothetical protein && -
EQK04_RS09640	-1.02295	0.000310381	0.00142578	SGNH/GDSL hydrolase family protein && PF13472:GDSL-like Lipase/Acylhydrolase family
EQK04_RS01425	-1.32526	0.000310048	0.00142578	SEC-C domain-containing protein && PF05225:helix-turn-helix, Psq domain|PF02810:SEC-C motif
EQK04_RS07035	-1.19944	0.000307727	0.00141705	heme A synthase && PF02628:Cytochrome oxidase assembly protein
EQK04_RS12240	-1.02036	0.000307335	0.00141699	Holliday junction branch migration DNA helicase RuvB && PF05496:Holliday junction DNA helicase ruvB N-terminus|PF05491:Holliday junction DNA helicase ruvB C-terminus
EQK04_RS18650	-1.95995	0.000298331	0.00137886	DUF2247 family protein && PF10004:Uncharacterized protein conserved in bacteria (DUF2247)
EQK04_RS12005	-1.16596	0.000297782	0.00137802	uridine kinase && PF00485:Phosphoribulokinase / Uridine kinase family
EQK04_RS18280	1.66375	0.000289958	0.00134347	ECF transporter S component && PF09819:ABC-type cobalt transport system, permease component
EQK04_RS04160	1.22937	0.000289865	0.00134347	peroxide-responsive transcriptional repressor PerR && PF01475:Ferric uptake regulator family
EQK04_RS07210	-0.999342	0.0002857	0.00132702	stage V sporulation protein E && PF01098:Cell cycle protein
EQK04_RS11915	1.26522	0.000281313	0.00130826	LysR family transcriptional regulator && PF00126:Bacterial regulatory helix-turn-helix protein, lysR family|PF03466:LysR substrate binding domain
EQK04_RS12285	-1.09247	0.000278938	0.00129883	SafA/ExsA family spore coat assembly protein && PF01476:LysM domain
EQK04_RS18515	-1.10916	0.000275799	0.00128741	ABC transporter ATP-binding protein && PF00005:ABC transporter
EQK04_RS16725	-2.93787	0.000265183	0.00123939	CapA family protein && PF09587:Bacterial capsule synthesis protein PGA_cap
EQK04_RS13570	1.23882	0.00026292	0.00123035	DUF948 domain-containing protein && PF06103:Bacterial protein of unknown function (DUF948)
EQK04_RS02445	1.08896	0.000248794	0.0011657	anti-sigma factor antagonist && PF01740:STAS domain
EQK04_RS03745	-1.2777	0.000241782	0.00113426	calcium/proton exchanger && PF01699:Sodium/calcium exchanger protein
EQK04_RS01610	-1.10795	0.000239885	0.00112677	MFS transporter && PF07690:Major Facilitator Superfamily
EQK04_RS07860	1.50811	0.000237338	0.0011162	chemotaxis protein CheC && PF04509:CheC-like family
EQK04_RS06175	1.06154	0.000233727	0.0011006	glutamate-5-semialdehyde dehydrogenase && PF00171:Aldehyde dehydrogenase family
EQK04_RS17975	1.36981	0.000233357	0.00110024	YxlC family protein && PF17280:Family of unknown function (DUF5345)
EQK04_RS10410	-1.21705	0.000231425	0.0010925	riboflavin synthase && PF00677:Lumazine binding domain
EQK04_RS03485	-1.15512	0.000222191	0.00105023	glycosyltransferase family 2 protein && PF00535:Glycosyl transferase family 2
EQK04_RS09440	1.27668	0.000214819	0.00101667	peptidoglycan endopeptidase && PF00877:NlpC/P60 family|PF01476:LysM domain
EQK04_RS09625	-2.18333	0.000214056	0.00101433	DUF4397 domain-containing protein && PF14344:Domain of unknown function (DUF4397)
EQK04_RS14635	-1.24305	0.000213906	0.00101433	3'-5' exonuclease KapD && PF00929:Exonuclease
EQK04_RS18050	1.64633	0.000209589	0.000995681	heme uptake protein IsdC && PF05031:Iron Transport-associated domain
EQK04_RS01890	-1.51363	0.000207903	0.000988922	amino acid ABC transporter permease && PF00528:Binding-protein-dependent transport system inner membrane component
EQK04_RS11315	1.28739	0.000199373	0.000949553	ROK family protein && PF00480:ROK family
EQK04_RS04965	1.27123	0.000198478	0.000946489	histidine phosphatase family protein && PF00300:Histidine phosphatase superfamily (branch 1)
EQK04_RS02300	1.15472	0.000196431	0.00093792	EcsC family protein && PF12787:EcsC protein family
EQK04_RS01285	1.4125	0.000191308	0.000914625	fructose PTS transporter subunit IIB && PF02302:PTS system, Lactose/Cellobiose specific IIB subunit
EQK04_RS19095	-1.11157	0.000187586	0.000897974	protein jag && PF14804:Jag N-terminus|PF01424:R3H domain|PF13083:KH domain
EQK04_RS00200	-1.24716	0.000181895	0.000871842	spore cortex biosynthesis protein YabQ && PF09578:Spore cortex protein YabQ (Spore_YabQ)
EQK04_RS10975	-1.36	0.00017909	0.000859494	stage III sporulation protein AD && PF06686:Stage III sporulation protein AC/AD protein family
EQK04_RS03855	-1.20983	0.000178607	0.000858273	helix-turn-helix domain-containing protein && PF05043:Mga helix-turn-helix domain
EQK04_RS03120	-1.02639	0.000172715	0.00083209	5-(carboxyamino)imidazole ribonucleotide synthase && PF02222:ATP-grasp domain
EQK04_RS14575	-1.34631	0.000172184	0.000830598	iron-containing alcohol dehydrogenase && PF00465:Iron-containing alcohol dehydrogenase
EQK04_RS09550	-2.48026	0.000171587	0.000828783	hypothetical protein && -
EQK04_RS04705	-3.74862	0.00017113	0.000827642	alpha/beta-type small acid-soluble spore protein && -
EQK04_RS05880	1.15252	0.000170171	0.000824065	hypothetical protein && PF01344:Kelch motif
EQK04_RS08945	2.06457	0.000164779	0.000800018	1-phosphofructokinase && PF00294:pfkB family carbohydrate kinase
EQK04_RS18630	-1.83415	0.000163496	0.000794818	shikimate 5-dehydrogenase && PF08501:Shikimate dehydrogenase substrate binding domain
EQK04_RS08525	-1.17884	0.00016246	0.000790806	STAS domain-containing protein && PF01740:STAS domain
EQK04_RS17955	1.25691	0.000161533	0.000787314	class F sortase && PF04203:Sortase family
EQK04_RS17500	-1.18179	0.000160246	0.000782057	phosphate acetyltransferase && PF01515:Phosphate acetyl/butaryl transferase
EQK04_RS04155	1.11762	0.000158616	0.000775112	thioredoxin-dependent thiol peroxidase && PF00578:AhpC/TSA family
EQK04_RS01300	1.20725	0.000157876	0.000773509	hypothetical protein && -
EQK04_RS12275	1.19838	0.000155974	0.000765192	LysE family transporter && PF01810:LysE type translocator
EQK04_RS11265	-1.03103	0.000155406	0.000763402	penicillin-binding protein 2 && PF00905:Penicillin binding protein transpeptidase domain|PF03717:Penicillin-binding Protein dimerisation domain
EQK04_RS06030	2.25802	0.000155399	0.000763402	SDR family NAD(P)-dependent oxidoreductase && PF00106:short chain dehydrogenase
EQK04_RS05275	1.12751	0.000154278	0.00075985	YajQ family cyclic di-GMP-binding protein && PF04461:Protein of unknown function (DUF520)
EQK04_RS05190	1.02791	0.000153879	0.000758879	phytoene desaturase && PF01593:Flavin containing amine oxidoreductase
EQK04_RS00275	1.05629	0.000152594	0.000754527	anthranilate synthase component I family protein && PF00425:chorismate binding enzyme|PF04715:Anthranilate synthase component I, N terminal region
EQK04_RS15750	1.73916	0.000151248	0.000748859	hypothetical protein && -
EQK04_RS02940	-1.29115	0.000149228	0.000739831	hypothetical protein && -
EQK04_RS15480	-1.14806	0.000143414	0.000711947	HAMP domain-containing histidine kinase && PF00512:His Kinase A (phospho-acceptor) domain|PF02518:Histidine kinase-, DNA gyrase B-, and HSP90-like ATPase
EQK04_RS04315	1.24311	0.000142172	0.000706719	homocysteine synthase && PF01053:Cys/Met metabolism PLP-dependent enzyme
EQK04_RS16200	-1.20854	0.000137681	0.000686212	metallophosphoesterase && PF00932:Lamin Tail Domain|PF00149:Calcineurin-like phosphoesterase
EQK04_RS17655	1.53919	0.00013434	0.000670448	general stress protein && PF11181:Heat induced stress protein YflT
EQK04_RS02165	1.15674	0.000133427	0.000666781	SDR family oxidoreductase && PF13561:Enoyl-(Acyl carrier protein) reductase
EQK04_RS18185	1.19542	0.000131776	0.000659406	peptidase T && PF07687:Peptidase dimerisation domain|PF01546:Peptidase family M20/M25/M40
EQK04_RS10390	-1.67978	0.000131288	0.000657842	DUF309 domain-containing protein && PF03745:Domain of unknown function (DUF309)
EQK04_RS17245	-1.19379	0.000129153	0.000648011	3-hydroxybutyryl-CoA dehydrogenase && PF02737:3-hydroxyacyl-CoA dehydrogenase, NAD binding domain|PF00725:3-hydroxyacyl-CoA dehydrogenase, C-terminal domain
EQK04_RS13785	1.01927	0.000125609	0.000631074	dienelactone hydrolase family protein && -
EQK04_RS18470	1.22028	0.000124035	0.000623997	LacI family DNA-binding transcriptional regulator && PF13377:Periplasmic binding protein-like domain|PF00356:Bacterial regulatory proteins, lacI family
EQK04_RS08430	-1.40133	0.000121503	0.000612083	DNA ligase D && PF01068:ATP dependent DNA ligase domain
EQK04_RS18660	-2.08708	0.000120293	0.000606802	EndoU domain-containing protein && PF14436:Bacterial EndoU nuclease|PF14449:Pre-toxin TG|PF04740:LXG domain of WXG superfamily
EQK04_RS12530	1.29993	0.000116404	0.000587974	ketol-acid reductoisomerase && PF01450:Acetohydroxy acid isomeroreductase, catalytic domain|PF07991:Acetohydroxy acid isomeroreductase, NADPH-binding domain
EQK04_RS08060	-1.58944	0.000115921	0.00058632	YlzJ-like family protein && -
EQK04_RS07070	1.14781	0.000115	0.000582449	hypothetical protein && PF08868:YugN-like family
EQK04_RS10815	1.0026	0.000113185	0.000574029	BrxA/BrxB family bacilliredoxin && PF06491:Disulphide isomerase
EQK04_RS11460	-1.45189	0.000112764	0.000572671	sporulation protein YqfC && -
EQK04_RS15885	1.19513	0.000111543	0.000567235	sugar transferase && PF02397:Bacterial sugar transferase
EQK04_RS11055	-1.07578	0.000110199	0.000561164	aminomethyl-transferring glycine dehydrogenase subunit GcvPA && PF02347:Glycine cleavage system P-protein
EQK04_RS08210	1.033	0.000109821	0.000559999	hypothetical protein && PF02559:CarD-like/TRCF domain
EQK04_RS03410	1.39915	0.000109581	0.000559536	DUF1540 domain-containing protein && -
EQK04_RS05120	-1.06202	0.000108861	0.000556616	spore germination protein && -
EQK04_RS11505	-1.08936	0.000106882	0.00054724	50S ribosomal protein L11 methyltransferase && PF06325:Ribosomal protein L11 methyltransferase (PrmA)
EQK04_RS11260	1.14441	0.000106685	0.00054698	phosphate ABC transporter substrate-binding protein && PF12849:PBP superfamily domain
EQK04_RS07475	-1.24131	0.000106436	0.000546447	guanylate kinase && PF00625:Guanylate kinase
EQK04_RS16325	-1.17639	0.000105979	0.000544848	permease-like cell division protein FtsX && PF02687:FtsX-like permease family
EQK04_RS18090	1.36079	0.000104582	0.000538405	PTS lactose/cellobiose transporter subunit IIA && PF02255:PTS system, Lactose/Cellobiose specific IIA subunit
EQK04_RS01595	-1.06359	9.74949e-05	0.000502608	DegT/DnrJ/EryC1/StrS family aminotransferase && PF01041:DegT/DnrJ/EryC1/StrS aminotransferase family
EQK04_RS04165	1.03948	9.58188e-05	0.000494646	YgzB family protein && PF11023:Zinc-ribbon containing domain
EQK04_RS09425	-1.10528	9.54997e-05	0.000493678	VWA domain-containing protein && PF00092:von Willebrand factor type A domain
EQK04_RS10985	-1.35866	9.54055e-05	0.000493678	stage III sporulation protein SpoAB && PF09548:Stage III sporulation protein AB (spore_III_AB)
EQK04_RS11950	-1.44356	9.52926e-05	0.000493678	hypothetical protein && -
EQK04_RS08565	1.0092	9.46898e-05	0.000491523	sporulation inhibitor of replication protein SirA && PF10747:Sporulation inhibitor of replication protein SirA
EQK04_RS12015	-1.5086	9.31749e-05	0.000484329	U32 family peptidase && PF01136:Peptidase family U32
EQK04_RS18045	1.67725	9.21359e-05	0.000479592	NEAT domain-containing protein && PF05031:Iron Transport-associated domain
EQK04_RS14370	1.31737	9.2119e-05	0.000479592	phage tail sheath family protein && PF17482:Phage tail sheath C-terminal domain|PF04984:Phage tail sheath protein subtilisin-like domain|PF17481:Phage tail sheath protein beta-sandwich domain
EQK04_RS16970	1.05138	8.78486e-05	0.000459186	hypothetical protein && -
EQK04_RS00045	1.01718	8.35171e-05	0.000437154	YaaR family protein && PF03885:Protein of unknown function (DUF327)
EQK04_RS13510	-6.33202	8.23207e-05	0.000431494	hypothetical protein && -
EQK04_RS11360	-1.07285	7.98202e-05	0.000418972	4-hydroxy-3-methylbut-2-enyl diphosphate reductase && PF02401:LytB protein
EQK04_RS03465	-1.5739	7.97019e-05	0.000418937	Hsp20/alpha crystallin family protein && PF00011:Hsp20/alpha crystallin family
EQK04_RS18800	1.8955	7.8848e-05	0.00041503	S-adenosyl-l-methionine hydroxide adenosyltransferase family protein && PF01887:S-adenosyl-l-methionine hydroxide adenosyltransferase
EQK04_RS18105	2.78418	7.84969e-05	0.000413762	mannonate dehydratase && -
EQK04_RS05660	-1.38979	7.15444e-05	0.000377646	DUF1360 domain-containing protein && PF07098:Protein of unknown function (DUF1360)
EQK04_RS03475	-1.32806	7.12932e-05	0.00037685	hypothetical protein && -
EQK04_RS09580	-2.88432	7.12543e-05	0.00037685	hypothetical protein && -
EQK04_RS08605	-3.37555	7.02238e-05	0.000372246	small acid-soluble spore protein O && -
EQK04_RS03645	1.27827	6.99011e-05	0.000371059	DoxX family protein && PF07681:DoxX
EQK04_RS13145	-1.0195	6.98571e-05	0.000371059	putative sporulation protein YtxC && PF08812:YtxC-like family
EQK04_RS13285	-1.35139	6.98536e-05	0.000371059	hypothetical protein && -
EQK04_RS07850	1.22771	6.96587e-05	0.000371059	chemotaxis protein CheA && PF02518:Histidine kinase-, DNA gyrase B-, and HSP90-like ATPase|PF01584:CheW-like domain|PF02895:Signal transducing histidine kinase, homodimeric domain|PF01627:Hpt domain|PF07194:P2 response regulator binding domain
EQK04_RS16875	1.25521	6.91445e-05	0.000369131	flagellar hook-basal body protein && PF00460:Flagella basal body rod protein|PF06429:Flagellar basal body rod FlgEFG protein C-terminal
EQK04_RS10325	-1.00485	6.85354e-05	0.000366401	HAMP domain-containing protein && PF00672:HAMP domain|PF02518:Histidine kinase-, DNA gyrase B-, and HSP90-like ATPase|PF00512:His Kinase A (phospho-acceptor) domain|PF00989:PAS fold
EQK04_RS01220	1.13691	6.79821e-05	0.000363961	iron-containing alcohol dehydrogenase family protein && PF00465:Iron-containing alcohol dehydrogenase
EQK04_RS05395	-1.55622	6.55474e-05	0.000351931	hypothetical protein && -
EQK04_RS05445	1.01552	6.55164e-05	0.000351931	peptide-binding protein && PF00496:Bacterial extracellular solute-binding proteins, family 5 Middle
EQK04_RS10330	-1.04693	6.53045e-05	0.000351632	response regulator transcription factor && PF00072:Response regulator receiver domain|PF00486:Transcriptional regulatory protein, C terminal
EQK04_RS18990	1.18026	6.38073e-05	0.000344065	NAD(P)H:quinone oxidoreductase && PF03358:NADPH-dependent FMN reductase
EQK04_RS10170	-1.65267	6.3682e-05	0.000343883	hypothetical protein && -
EQK04_RS01280	1.22434	6.36349e-05	0.000343883	PTS fructose transporter subunit IIC && PF02378:Phosphotransferase system, EIIC
EQK04_RS02155	1.04912	6.36229e-05	0.000343883	transcription antiterminator && PF00874:PRD domain|PF08279:HTH domain|PF00359:Phosphoenolpyruvate-dependent sugar phosphotransferase system, EIIA 2
EQK04_RS10360	-1.09983	6.34387e-05	0.000343883	spore maturation protein a && PF07670:Nucleoside recognition
EQK04_RS09595	-2.02658	6.23542e-05	0.000338662	N-acylneuraminate cytidylyltransferase && PF02348:Cytidylyltransferase
EQK04_RS04090	-2.36534	6.22062e-05	0.000338348	hypothetical protein && -
EQK04_RS07960	-1.3233	6.05582e-05	0.000329862	YlxR family protein && -
EQK04_RS18010	1.74562	5.93941e-05	0.000323991	heme oxygenase && PF00005:ABC transporter|PF03992:Antibiotic biosynthesis monooxygenase
EQK04_RS12555	1.6074	5.8343e-05	0.000318721	DUF1232 domain-containing protein && PF06803:Protein of unknown function (DUF1232)
EQK04_RS08040	-1.20447	5.8326e-05	0.000318721	aspartate kinase && PF00696:Amino acid kinase family|PF13840:ACT domain
EQK04_RS00155	1.16246	5.69815e-05	0.000312192	50S ribosomal protein L25/general stress protein Ctc && PF01386:Ribosomal L25p family|PF14693:Ribosomal protein TL5, C-terminal domain
EQK04_RS11830	2.19591	5.45757e-05	0.000299448	DUF2750 domain-containing protein && PF11042:Protein of unknown function (DUF2750)
EQK04_RS01615	-1.32095	5.45561e-05	0.000299448	LysE family translocator && PF01810:LysE type translocator
EQK04_RS07955	-1.15324	5.37893e-05	0.000295999	transcription termination factor NusA && PF00575:S1 RNA binding domain|PF08529:NusA N-terminal domain|PF13184:NusA-like KH domain
EQK04_RS05655	-4.29936	5.25556e-05	0.000289634	spore coat protein && PF07552:Spore Coat Protein X and V domain
EQK04_RS03140	-1.10496	5.20055e-05	0.000287024	phosphoribosylformylglycinamidine synthase subunit PurQ && PF13507:CobB/CobQ-like glutamine amidotransferase domain
EQK04_RS04430	-1.01389	5.17882e-05	0.000286246	cold shock-like protein CspB && -
EQK04_RS06430	1.38218	5.14086e-05	0.000284567	ATP-dependent Clp protease ATP-binding subunit && PF07724:AAA domain (Cdc48 subfamily)|PF00004:ATPase family associated with various cellular activities (AAA)|PF10431:C-terminal, D2-small domain, of ClpB protein
EQK04_RS01700	1.22924	4.93925e-05	0.000273811	class I SAM-dependent methyltransferase && PF13847:Methyltransferase domain
EQK04_RS00490	-1.03845	4.93682e-05	0.000273811	50S ribosomal protein L11 && PF03946:Ribosomal protein L11, N-terminal domain|PF00298:Ribosomal protein L11, RNA binding domain
EQK04_RS16610	1.31812	4.80295e-05	0.000267044	N-acetylglucosaminidase && PF01832:Mannosyl-glycoprotein endo-beta-N-acetylglucosaminidase|PF08239:Bacterial SH3 domain
EQK04_RS10840	-1.48053	4.7892e-05	0.000266675	thiamine pyrophosphate-dependent dehydrogenase E1 component subunit alpha && PF00676:Dehydrogenase E1 component
EQK04_RS07835	1.84327	4.67403e-05	0.000260648	flagellar biosynthesis protein FlhF && PF00448:SRP54-type protein, GTPase domain
EQK04_RS01290	1.59963	4.662e-05	0.000260365	PTS sugar transporter subunit IIA && PF00359:Phosphoenolpyruvate-dependent sugar phosphotransferase system, EIIA 2
EQK04_RS05455	1.21381	4.6613e-05	0.000260365	ABC transporter permease && PF00528:Binding-protein-dependent transport system inner membrane component|PF12911:N-terminal TM domain of oligopeptide transport permease C
EQK04_RS07000	-1.17442	4.59515e-05	0.000257397	PhoH family protein && PF02562:PhoH-like protein|PF13638:PIN domain
EQK04_RS02160	1.16464	4.59412e-05	0.000257397	class I SAM-dependent methyltransferase && PF13649:Methyltransferase domain
EQK04_RS15875	1.1724	4.57975e-05	0.000257303	DegT/DnrJ/EryC1/StrS family aminotransferase && PF01041:DegT/DnrJ/EryC1/StrS aminotransferase family
EQK04_RS09665	1.25052	4.39475e-05	0.000247279	sigma 54-interacting transcriptional regulator && PF14532:Sigma-54 interaction domain
EQK04_RS15380	1.47419	4.30475e-05	0.000242579	DUF4097 domain-containing protein && PF13349:Putative adhesin
EQK04_RS08415	-1.05091	4.27194e-05	0.000241092	tetratricopeptide repeat protein && PF13424:Tetratricopeptide repeat
EQK04_RS12650	-1.39038	4.03794e-05	0.000228229	glutamate racemase && PF01177:Asp/Glu/Hydantoin racemase
EQK04_RS08455	1.46451	3.92866e-05	0.000222387	SDR family oxidoreductase && PF13460:NAD(P)H-binding
EQK04_RS11340	-1.42282	3.79895e-05	0.000215369	DUF2624 domain-containing protein && -
EQK04_RS18625	-2.4857	3.78891e-05	0.000215125	MFS transporter && PF07690:Major Facilitator Superfamily
EQK04_RS04685	1.07824	3.78052e-05	0.000214974	universal stress protein && PF00582:Universal stress protein family
EQK04_RS02385	1.52792	3.77869e-05	0.000214974	PH domain-containing protein && PF03703:Bacterial PH domain
EQK04_RS04470	1.08141	3.72435e-05	0.000212424	5'-nucleotidase C-terminal domain-containing protein && PF00149:Calcineurin-like phosphoesterase|PF00565:Staphylococcal nuclease homologue|PF02872:5'-nucleotidase, C-terminal domain
EQK04_RS10890	-1.34713	3.69053e-05	0.000210815	SpoIVB peptidase && PF00595:PDZ domain (Also known as DHR or GLGF)|PF05580:SpoIVB peptidase S55
EQK04_RS04465	1.02113	3.68807e-05	0.000210815	PAS domain-containing protein && PF01739:CheR methyltransferase, SAM binding domain|PF13596:PAS domain|PF01339:CheB methylesterase|PF00512:His Kinase A (phospho-acceptor) domain|PF08448:PAS fold|PF02518:Histidine kinase-, DNA gyrase B-, and HSP90-like ATPase
EQK04_RS18940	2.21439	3.64405e-05	0.000208796	YycC family protein && -
EQK04_RS01845	1.25039	3.54391e-05	0.000203369	non-ribosomal peptide synthetase && PF13193:AMP-binding enzyme C-terminal domain|PF00501:AMP-binding enzyme|PF00975:Thioesterase domain|PF00668:Condensation domain|PF00550:Phosphopantetheine attachment site|PF08659:KR domain
EQK04_RS08180	-1.15403	3.468e-05	0.000199317	outer spore coat protein CotE && PF10628:Outer spore coat protein E (CotE)
EQK04_RS06085	-1.2318	3.46084e-05	0.00019921	ABC transporter ATP-binding protein && PF00005:ABC transporter|PF08352:Oligopeptide/dipeptide transporter, C-terminal region
EQK04_RS15755	1.4712	3.44595e-05	0.000198658	GNAT family N-acetyltransferase && PF00583:Acetyltransferase (GNAT) family
EQK04_RS02945	1.76155	3.4223e-05	0.000197599	carboxymuconolactone decarboxylase family protein && PF02627:Carboxymuconolactone decarboxylase family
EQK04_RS09790	1.36032	3.35099e-05	0.000193779	YpbS family protein && -
EQK04_RS05265	1.12517	3.31455e-05	0.000191967	methionine synthase && PF02607:B12 binding domain|PF02310:B12 binding domain|PF02574:Homocysteine S-methyltransferase|PF02965:Vitamin B12 dependent methionine synthase, activation domain|PF00809:Pterin binding enzyme
EQK04_RS16885	-1.09171	3.2821e-05	0.000190382	cell shape-determining protein Mbl && PF06723:MreB/Mbl protein
EQK04_RS13565	1.09698	3.28135e-05	0.000190382	YtxH domain-containing protein && PF12732:YtxH-like protein
EQK04_RS04475	1.1737	3.23485e-05	0.000188223	class D sortase && PF04203:Sortase family
EQK04_RS17550	1.27869	3.22879e-05	0.000188162	SDR family oxidoreductase && PF13561:Enoyl-(Acyl carrier protein) reductase
EQK04_RS06290	1.01595	3.22807e-05	0.000188162	MarR family transcriptional regulator && PF01047:MarR family
EQK04_RS15545	1.02815	3.21701e-05	0.00018806	aldo/keto reductase && PF00248:Aldo/keto reductase family
EQK04_RS18100	1.62185	3.02707e-05	0.000177232	glycoside hydrolase family 1 protein && PF00232:Glycosyl hydrolase family 1
EQK04_RS04915	-1.5659	2.99586e-05	0.000175679	YhgE/Pip domain-containing protein && PF12698:ABC-2 family transporter protein
EQK04_RS09115	-1.54157	2.96493e-05	0.000174137	LLM class flavin-dependent oxidoreductase && PF00296:Luciferase-like monooxygenase
EQK04_RS01450	1.60028	2.90821e-05	0.000171074	ATP-binding cassette domain-containing protein && PF00005:ABC transporter
EQK04_RS16370	1.46034	2.82211e-05	0.00016627	methyl-accepting chemotaxis protein && PF00015:Methyl-accepting chemotaxis protein (MCP) signalling domain|PF00672:HAMP domain
EQK04_RS05590	1.4717	2.81859e-05	0.00016627	thiaminase II && PF03070:TENA/THI-4/PQQC family
EQK04_RS03910	1.85228	2.79182e-05	0.000165003	NAD(P)/FAD-dependent oxidoreductase && PF07992:Pyridine nucleotide-disulphide oxidoreductase
EQK04_RS13000	-1.42009	2.77176e-05	0.000164076	thioredoxin && PF00085:Thioredoxin
EQK04_RS17690	1.0693	2.72702e-05	0.000161683	hypothetical protein && -
EQK04_RS01060	-1.55929	2.70646e-05	0.000160718	circular bacteriocin%2C circularin A/uberolysin family && PF09221:Bacteriocin class IId cyclical uberolysin-like
EQK04_RS07290	1.93792	2.69587e-05	0.000160342	PTS glucitol/sorbitol transporter subunit IIC && PF03608:PTS system enzyme II sorbitol-specific factor
EQK04_RS00510	-1.96576	2.66129e-05	0.000158537	class I SAM-dependent methyltransferase && PF05175:Methyltransferase small domain
EQK04_RS05330	1.13621	2.63951e-05	0.000157489	metal-sulfur cluster assembly factor && PF01883:Iron-sulfur cluster assembly protein
EQK04_RS03130	-1.13653	2.63785e-05	0.000157489	phosphoribosylaminoimidazolesuccinocarboxamide synthase && PF01259:SAICAR synthetase
EQK04_RS14550	-2.49433	2.61607e-05	0.000156589	hypothetical protein && -
EQK04_RS10300	-1.52665	2.53514e-05	0.000151987	ECF transporter S component && PF12822:ECF transporter, substrate-specific component
EQK04_RS17565	-1.35433	2.5267e-05	0.000151723	dTDP-glucose 4%2C6-dehydratase && PF16363:GDP-mannose 4,6 dehydratase
EQK04_RS07650	-1.12454	2.50915e-05	0.000150911	50S ribosomal protein L19 && PF01245:Ribosomal protein L19
EQK04_RS15270	-1.3519	2.49567e-05	0.000150341	3-hydroxyacyl-CoA dehydrogenase/enoyl-CoA hydratase family protein && PF00378:Enoyl-CoA hydratase/isomerase|PF00725:3-hydroxyacyl-CoA dehydrogenase, C-terminal domain|PF02737:3-hydroxyacyl-CoA dehydrogenase, NAD binding domain
EQK04_RS08975	1.12454	2.48143e-05	0.000149724	aldehyde dehydrogenase family protein && PF00171:Aldehyde dehydrogenase family
EQK04_RS11630	1.11877	2.4474e-05	0.000147908	sporulation histidine kinase inhibitor Sda && -
EQK04_RS05195	1.25989	2.42628e-05	0.000146868	squalene/phytoene synthase family protein && PF00494:Squalene/phytoene synthase
EQK04_RS07830	1.80012	2.40625e-05	0.000145891	flagellar biosynthesis protein FlhA && PF00771:FHIPEP family
EQK04_RS05300	1.20748	2.37318e-05	0.000144119	YitT family protein && PF02588:Uncharacterised 5xTM membrane BCR, YitT family COG1284|PF10035:Uncharacterized protein conserved in bacteria (DUF2179)
EQK04_RS02250	1.21178	2.37014e-05	0.000144119	pyruvate oxidase && PF02775:Thiamine pyrophosphate enzyme, C-terminal TPP binding domain|PF02776:Thiamine pyrophosphate enzyme, N-terminal TPP binding domain|PF00205:Thiamine pyrophosphate enzyme, central domain
EQK04_RS12915	-2.37192	2.2342e-05	0.000136119	phage replisome organizer N-terminal domain-containing protein && PF09681:N-terminal phage replisome organiser (Phage_rep_org_N)|PF09524:Conserved phage C-terminus (Phg_2220_C)
EQK04_RS06025	1.6768	2.21934e-05	0.000135434	dihydrolipoyl dehydrogenase && PF02852:Pyridine nucleotide-disulphide oxidoreductase, dimerisation domain|PF07992:Pyridine nucleotide-disulphide oxidoreductase
EQK04_RS06080	-1.31827	2.20668e-05	0.00013488	ABC transporter permease && PF00528:Binding-protein-dependent transport system inner membrane component|PF12911:N-terminal TM domain of oligopeptide transport permease C
EQK04_RS00560	-1.16837	2.13363e-05	0.000130628	50S ribosomal protein L3 && PF00297:Ribosomal protein L3
EQK04_RS04710	1.12003	2.11046e-05	0.000129421	sn-glycerol-3-phosphate ABC transporter ATP-binding protein UgpC && PF00005:ABC transporter|PF08402:TOBE domain
EQK04_RS15350	-1.96024	2.08617e-05	0.000128141	endospore germination permease && PF03845:Spore germination protein
EQK04_RS17005	1.40205	2.083e-05	0.000128141	OFA family MFS transporter && PF07690:Major Facilitator Superfamily
EQK04_RS16040	1.18572	2.06137e-05	0.000127033	D-glycerate dehydrogenase && PF00389:D-isomer specific 2-hydroxyacid dehydrogenase, catalytic domain|PF02826:D-isomer specific 2-hydroxyacid dehydrogenase, NAD binding domain
EQK04_RS09160	-1.4935	1.9766e-05	0.00012201	nitrate reductase && PF04879:Molybdopterin oxidoreductase Fe4S4 domain|PF01568:Molydopterin dinucleotide binding domain|PF00384:Molybdopterin oxidoreductase
EQK04_RS11155	1.13016	1.96134e-05	0.000121267	Spx/MgsR family RNA polymerase-binding regulatory protein && PF03960:ArsC family
EQK04_RS01395	1.11767	1.91822e-05	0.000118797	VOC family protein && -
EQK04_RS06360	1.04287	1.90456e-05	0.000118146	PAS domain-containing sensor histidine kinase && PF00989:PAS fold|PF00512:His Kinase A (phospho-acceptor) domain|PF02518:Histidine kinase-, DNA gyrase B-, and HSP90-like ATPase|PF13188:PAS domain|PF13426:PAS domain
EQK04_RS04400	-1.03857	1.89562e-05	0.000117786	PrkA family serine protein kinase && PF06798:PrkA serine protein kinase C-terminal domain|PF08298:PrkA AAA domain
EQK04_RS12490	-1.14951	1.89393e-05	0.000117786	ATP-dependent protease LonB && PF05362:Lon protease (S16) C-terminal proteolytic domain|PF00004:ATPase family associated with various cellular activities (AAA)
EQK04_RS09030	-1.41571	1.86998e-05	0.000116579	family 10 glycosylhydrolase && PF02638:Glycosyl hydrolase-like 10
EQK04_RS15470	1.58285	1.85907e-05	0.000116091	LacI family transcriptional regulator && PF00356:Bacterial regulatory proteins, lacI family|PF13377:Periplasmic binding protein-like domain
EQK04_RS09520	-7.26988	1.85568e-05	0.000116073	- && PF00665:Integrase core domain|PF13276:HTH-like domain
EQK04_RS16205	1.0719	1.79521e-05	0.000112478	phage holin family protein && PF04020:Mycobacterial 4 TMS phage holin, superfamily IV
EQK04_RS12425	-1.13631	1.75816e-05	0.000110341	LysM peptidoglycan-binding domain-containing protein && PF01476:LysM domain
EQK04_RS13180	-1.05061	1.75297e-05	0.000110199	glyceraldehyde-3-phosphate dehydrogenase && PF00044:Glyceraldehyde 3-phosphate dehydrogenase, NAD binding domain|PF02800:Glyceraldehyde 3-phosphate dehydrogenase, C-terminal domain
EQK04_RS06980	-1.22784	1.68137e-05	0.000105876	translational GTPase TypA && PF00679:Elongation factor G C-terminus|PF14492:Elongation Factor G, domain II|PF03144:Elongation factor Tu domain 2|PF00009:Elongation factor Tu GTP binding domain
EQK04_RS09885	-1.91913	1.64385e-05	0.000103687	NADH-dependent flavin oxidoreductase && PF00724:NADH:flavin oxidoreductase / NADH oxidase family
EQK04_RS10500	-1.05636	1.59323e-05	0.000100663	D-alanyl-D-alanine carboxypeptidase && PF00768:D-alanyl-D-alanine carboxypeptidase|PF07943:Penicillin-binding protein 5, C-terminal domain
EQK04_RS11840	1.76617	1.58752e-05	0.000100471	hypothetical protein && -
EQK04_RS01455	1.25943	1.5534e-05	9.84781e-05	ABC transporter permease && PF12679:ABC-2 family transporter protein
EQK04_RS16820	-1.10917	1.5522e-05	9.84781e-05	UDP-glucose/GDP-mannose dehydrogenase family protein && PF03720:UDP-glucose/GDP-mannose dehydrogenase family, UDP binding domain|PF03721:UDP-glucose/GDP-mannose dehydrogenase family, NAD binding domain|PF00984:UDP-glucose/GDP-mannose dehydrogenase family, central domain
EQK04_RS07140	-1.19544	1.41432e-05	8.99653e-05	DUF177 domain-containing protein && PF02620:Uncharacterized ACR, COG1399
EQK04_RS13005	-1.11535	1.37614e-05	8.76852e-05	alpha-N-arabinofuranosidase && PF06964:Alpha-L-arabinofuranosidase C-terminal domain
EQK04_RS02720	2.09014	1.30073e-05	8.30209e-05	LLM class flavin-dependent oxidoreductase && PF00296:Luciferase-like monooxygenase
EQK04_RS09570	1.18106	1.2863e-05	8.224e-05	sigma-54-dependent Fis family transcriptional regulator && PF00989:PAS fold|PF00158:Sigma-54 interaction domain|PF02954:Bacterial regulatory protein, Fis family
EQK04_RS11475	1.16743	1.28492e-05	8.224e-05	nodulation protein NfeD && PF01957:NfeD-like C-terminal, partner-binding|PF01972:Serine dehydrogenase proteinase
EQK04_RS16635	1.26757	1.28067e-05	8.21598e-05	response regulator && PF12833:Helix-turn-helix domain|PF00072:Response regulator receiver domain
EQK04_RS11090	1.34785	1.27383e-05	8.18608e-05	signal peptidase I && PF00717:Peptidase S24-like
EQK04_RS17100	-1.17627	1.25863e-05	8.10232e-05	serine hydroxymethyltransferase && PF00464:Serine hydroxymethyltransferase
EQK04_RS19180	1.05596	1.21221e-05	7.81685e-05	IMP dehydrogenase && PF00478:IMP dehydrogenase / GMP reductase domain|PF00571:CBS domain
EQK04_RS08035	-1.29047	1.21206e-05	7.81685e-05	aspartate-semialdehyde dehydrogenase && PF01118:Semialdehyde dehydrogenase, NAD binding domain|PF02774:Semialdehyde dehydrogenase, dimerisation domain
EQK04_RS12445	-1.36859	1.21178e-05	7.81685e-05	hydroxymethylbilane synthase && PF01379:Porphobilinogen deaminase, dipyromethane cofactor binding domain|PF03900:Porphobilinogen deaminase, C-terminal domain
EQK04_RS18095	1.90936	1.18402e-05	7.67466e-05	PTS sugar transporter subunit IIB && PF02302:PTS system, Lactose/Cellobiose specific IIB subunit
EQK04_RS00020	1.26705	1.18309e-05	7.67466e-05	5-bromo-4-chloroindolyl phosphate hydrolysis family protein && PF10112:5-bromo-4-chloroindolyl phosphate hydrolysis protein
EQK04_RS01125	1.95862	1.16372e-05	7.56921e-05	helix-turn-helix domain-containing protein && PF12840:Helix-turn-helix domain
EQK04_RS07080	-1.13447	1.15468e-05	7.52347e-05	CAP domain-containing protein && PF00188:Cysteine-rich secretory protein family|PF14504:CAP-associated N-terminal
EQK04_RS11240	1.60349	1.12703e-05	7.35611e-05	phosphate ABC transporter ATP-binding protein PstB && PF00005:ABC transporter
EQK04_RS12250	-2.25755	1.12064e-05	7.32713e-05	intercompartmental signaling factor BofC && PF08977:Bypass of Forespore C, N terminal|PF08955:BofC C-terminal domain
EQK04_RS14220	1.13015	1.06873e-05	6.99988e-05	flotillin family protein && PF01145:SPFH domain / Band 7 family|PF15975:Flotillin
EQK04_RS04980	-1.50176	1.04304e-05	6.84358e-05	SDR family oxidoreductase && PF13561:Enoyl-(Acyl carrier protein) reductase
EQK04_RS10845	-1.47686	1.02007e-05	6.70456e-05	dihydrolipoyl dehydrogenase && PF07992:Pyridine nucleotide-disulphide oxidoreductase|PF02852:Pyridine nucleotide-disulphide oxidoreductase, dimerisation domain
EQK04_RS10185	-1.38746	1.01495e-05	6.68263e-05	ribosome biogenesis GTPase Der && PF01926:50S ribosome-binding GTPase|PF14714:KH-domain-like of EngA bacterial GTPase enzymes, C-terminal
EQK04_RS01495	1.20092	1.00775e-05	6.64688e-05	TerD family protein && PF02342:TerD domain
EQK04_RS10695	-1.70955	1.00737e-05	6.64688e-05	ribonuclease Z && PF12706:Beta-lactamase superfamily domain
EQK04_RS05995	3.08826	9.49937e-06	6.28768e-05	PTS sugar transporter subunit IIB && -
EQK04_RS18885	-1.16475	9.31918e-06	6.17931e-05	adenylosuccinate synthase && PF00709:Adenylosuccinate synthetase
EQK04_RS03405	1.50873	9.25817e-06	6.14972e-05	DUF3900 domain-containing protein && PF13039:Protein of unknown function (DUF3900)|PF13037:Domain of unknown function (DUF3898)
EQK04_RS16095	-1.49511	9.09111e-06	6.04946e-05	tetratricopeptide repeat protein && PF14559:Tetratricopeptide repeat
EQK04_RS15300	-2.48218	8.49206e-06	5.66087e-05	YusW family protein && PF14039:YusW-like protein
EQK04_RS18085	1.33848	7.63174e-06	5.09643e-05	polysaccharide deacetylase family protein && PF01522:Polysaccharide deacetylase
EQK04_RS17625	-1.6053	7.50122e-06	5.0182e-05	DUF423 domain-containing protein && PF04241:Protein of unknown function (DUF423)
EQK04_RS19040	-2.18395	7.30512e-06	4.89574e-05	hypothetical protein && -
EQK04_RS12340	-1.26712	7.16877e-06	4.81295e-05	ribosomal-processing cysteine protease Prp && PF04327:Cysteine protease Prp
EQK04_RS07010	-1.50792	6.98957e-06	4.70105e-05	glutaminase A && PF04960:Glutaminase
EQK04_RS10310	-1.52017	6.94096e-06	4.67674e-05	peptidoglycan DD-metalloendopeptidase family protein && PF01476:LysM domain|PF01551:Peptidase family M23
EQK04_RS06000	2.66138	6.91138e-06	4.66518e-05	hypothetical protein && -
EQK04_RS17755	1.21636	6.81773e-06	4.61026e-05	UDP-glucose 4-epimerase GalE && PF01370:NAD dependent epimerase/dehydratase family
EQK04_RS06480	-1.54802	6.6397e-06	4.49798e-05	polysaccharide biosynthesis protein && PF01943:Polysaccharide biosynthesis protein
EQK04_RS16680	-1.625	6.36896e-06	4.32237e-05	spore germination protein && PF03323:Bacillus/Clostridium GerA spore germination protein
EQK04_RS18450	1.35327	6.36377e-06	4.32237e-05	DUF2974 domain-containing protein && -
EQK04_RS10735	-2.01942	6.27714e-06	4.27552e-05	SDR family oxidoreductase && PF13561:Enoyl-(Acyl carrier protein) reductase
EQK04_RS05600	1.41867	6.20482e-06	4.23394e-05	glycine oxidase ThiO && PF01266:FAD dependent oxidoreductase
EQK04_RS14540	-1.96646	6.10438e-06	4.17299e-05	hemolysin family protein && PF03471:Transporter associated domain|PF01595:Domain of unknown function DUF21|PF00571:CBS domain
EQK04_RS14470	1.17759	5.96324e-06	4.08395e-05	hypothetical protein && -
EQK04_RS09510	-2.15712	5.93093e-06	4.06925e-05	class I SAM-dependent methyltransferase && PF08241:Methyltransferase domain
EQK04_RS11345	-1.29515	5.88138e-06	4.04264e-05	deoxyribonuclease IV && PF01261:Xylose isomerase-like TIM barrel
EQK04_RS11100	-2.33274	5.66322e-06	3.89983e-05	DUF3889 domain-containing protein && PF13028:Protein of unknown function (DUF3889)
EQK04_RS05305	1.27842	5.48659e-06	3.78514e-05	proteinase inhibitor && PF12690:Intracellular proteinase inhibitor
EQK04_RS15815	-2.12767	5.38481e-06	3.72177e-05	amino acid permease && PF00324:Amino acid permease
EQK04_RS16270	-1.38191	4.97589e-06	3.44548e-05	HAMP domain-containing protein && PF02518:Histidine kinase-, DNA gyrase B-, and HSP90-like ATPase|PF00512:His Kinase A (phospho-acceptor) domain
EQK04_RS12655	-1.54573	4.91285e-06	3.40812e-05	MarR family transcriptional regulator && PF01047:MarR family
EQK04_RS18680	1.47593	4.87989e-06	3.39152e-05	6-phospho-beta-glucosidase BglA && PF00232:Glycosyl hydrolase family 1
EQK04_RS03780	-1.86198	4.84842e-06	3.3759e-05	delta-lactam-biosynthetic de-N-acetylase && PF01522:Polysaccharide deacetylase
EQK04_RS08950	2.07508	4.76151e-06	3.32155e-05	MurR/RpiR family transcriptional regulator && PF01380:SIS domain|PF01418:Helix-turn-helix domain, rpiR family
EQK04_RS17615	-1.62949	4.48929e-06	3.13749e-05	spore coat protein GerQ && PF09671:Spore coat protein (Spore_GerQ)
EQK04_RS04910	-2.65503	4.3334e-06	3.03419e-05	TetR/AcrR family transcriptional regulator && PF00440:Bacterial regulatory proteins, tetR family
EQK04_RS03415	-2.7334	4.32544e-06	3.03419e-05	glucose-1-phosphate cytidylyltransferase && PF00483:Nucleotidyl transferase
EQK04_RS18460	1.18932	4.30383e-06	3.02477e-05	hypothetical protein && -
EQK04_RS18870	1.56442	4.19869e-06	2.95642e-05	peroxiredoxin family protein && PF00578:AhpC/TSA family
EQK04_RS11015	-1.68648	4.17855e-06	2.94776e-05	hypothetical protein && PF11085:Conserved membrane protein YqhR
EQK04_RS12620	-3.12795	4.01493e-06	2.83767e-05	hypothetical protein && -
EQK04_RS17120	-1.62595	3.98629e-06	2.82274e-05	manganese efflux pump MntP family protein && PF02659:Putative manganese efflux pump
EQK04_RS07810	2.66722	3.83431e-06	2.72026e-05	flagellar type III secretion system pore protein FliP && PF00813:FliP family
EQK04_RS03230	1.25733	3.80788e-06	2.70662e-05	FMN-binding glutamate synthase family protein && PF01645:Conserved region in glutamate synthase
EQK04_RS15035	-2.45299	3.76062e-06	2.6781e-05	YhcN/YlaJ family sporulation lipoprotein && PF09580:Sporulation lipoprotein YhcN/YlaJ (Spore_YhcN_YlaJ)
EQK04_RS12180	-1.45355	3.46661e-06	2.47342e-05	single-stranded-DNA-specific exonuclease RecJ && PF01368:DHH family|PF10141:Single-strand DNA-specific exonuclease, C terminal domain|PF02272:DHHA1 domain
EQK04_RS03950	1.4897	3.40184e-06	2.43183e-05	zinc-binding alcohol dehydrogenase family protein && PF13602:Zinc-binding dehydrogenase|PF08240:Alcohol dehydrogenase GroES-like domain
EQK04_RS04775	1.33125	3.2731e-06	2.34426e-05	enoyl-CoA hydratase && PF00378:Enoyl-CoA hydratase/isomerase
EQK04_RS11305	-4.80057	3.18211e-06	2.28346e-05	DUF308 domain-containing protein && -
EQK04_RS06625	1.926	3.14486e-06	2.26105e-05	L%2CD-transpeptidase family protein && PF03734:L,D-transpeptidase catalytic domain|PF01476:LysM domain
EQK04_RS08420	-2.23504	3.11792e-06	2.24598e-05	hypothetical protein && -
EQK04_RS18255	1.36256	3.06174e-06	2.20975e-05	PRD domain-containing protein && PF03123:CAT RNA binding domain|PF00874:PRD domain
EQK04_RS02085	1.57528	3.02725e-06	2.18907e-05	DUF2651 family protein && -
EQK04_RS01195	1.45067	2.99184e-06	2.16764e-05	GNAT family N-acetyltransferase && PF13673:Acetyltransferase (GNAT) domain
EQK04_RS01000	1.47371	2.9647e-06	2.15213e-05	sporulation killing factor system integral membrane protein && -
EQK04_RS00570	-1.35646	2.9197e-06	2.12357e-05	50S ribosomal protein L23 && -
EQK04_RS17965	1.65111	2.86575e-06	2.08838e-05	NADP-specific glutamate dehydrogenase && PF02812:Glu/Leu/Phe/Val dehydrogenase, dimerisation domain|PF00208:Glutamate/Leucine/Phenylalanine/Valine dehydrogenase
EQK04_RS17505	-1.3206	2.81888e-06	2.05822e-05	heme-dependent peroxidase && PF06778:Chlorite dismutase
EQK04_RS03375	1.15091	2.79244e-06	2.04289e-05	6-phospho-beta-glucosidase LicH && PF11975:Family 4 glycosyl hydrolase C-terminal domain|PF02056:Family 4 glycosyl hydrolase
EQK04_RS11820	2.13579	2.73517e-06	2.0049e-05	hypothetical protein && -
EQK04_RS15565	-1.73752	2.63456e-06	1.93493e-05	disulfide bond formation protein B && PF02600:Disulfide bond formation protein DsbB
EQK04_RS12610	1.17698	2.62942e-06	1.93493e-05	type I restriction-modification system endonuclease && PF00271:Helicase conserved C-terminal domain|PF04313:Type I restriction enzyme R protein N terminus (HSDR_N)|PF08463:EcoEI R protein C-terminal|PF04851:Type III restriction enzyme, res subunit
EQK04_RS04455	-2.24524	2.58372e-06	1.90505e-05	hypothetical protein && -
EQK04_RS14970	1.25468	2.57529e-06	1.90257e-05	S9 family peptidase && PF00326:Prolyl oligopeptidase family
EQK04_RS05610	1.45187	2.50975e-06	1.85781e-05	thiazole synthase && PF05690:Thiazole biosynthesis protein ThiG
EQK04_RS02860	1.69315	2.33845e-06	1.73442e-05	twin-arginine translocase TatA/TatE family subunit && -
EQK04_RS16530	1.85092	2.30095e-06	1.70999e-05	hypothetical protein && -
EQK04_RS17605	-2.27119	2.27644e-06	1.69513e-05	glycosyltransferase && PF00535:Glycosyl transferase family 2
EQK04_RS14240	1.58582	2.25155e-06	1.67993e-05	betaine-aldehyde dehydrogenase && PF00171:Aldehyde dehydrogenase family
EQK04_RS08205	-3.59125	2.15606e-06	1.61189e-05	hypothetical protein && -
EQK04_RS11420	-1.67232	2.152e-06	1.61189e-05	YqzL family protein && -
EQK04_RS17705	1.53732	2.14243e-06	1.60811e-05	LLM class flavin-dependent oxidoreductase && PF00296:Luciferase-like monooxygenase
EQK04_RS19185	-1.4819	2.13176e-06	1.6033e-05	D-alanyl-D-alanine carboxypeptidase && PF07943:Penicillin-binding protein 5, C-terminal domain|PF00768:D-alanyl-D-alanine carboxypeptidase
EQK04_RS05315	-4.52869	2.12875e-06	1.6033e-05	hypothetical protein && -
EQK04_RS05985	2.15564	2.12118e-06	1.60177e-05	PTS sugar transporter subunit IIA && PF00359:Phosphoenolpyruvate-dependent sugar phosphotransferase system, EIIA 2
EQK04_RS05685	1.44836	2.08424e-06	1.57705e-05	hypothetical protein && -
EQK04_RS14890	-2.0079	1.93745e-06	1.46894e-05	3D domain-containing protein && PF06725:3D domain
EQK04_RS14510	1.54945	1.91782e-06	1.457e-05	methyl-accepting chemotaxis protein && PF02743:Cache domain|PF00015:Methyl-accepting chemotaxis protein (MCP) signalling domain|PF00672:HAMP domain
EQK04_RS07855	1.87377	1.7787e-06	1.35405e-05	chemotaxis protein CheW && PF01584:CheW-like domain
EQK04_RS03715	1.48783	1.75399e-06	1.33795e-05	low molecular weight phosphotyrosine protein phosphatase && PF01451:Low molecular weight phosphotyrosine protein phosphatase
EQK04_RS06925	-1.74193	1.73946e-06	1.32957e-05	aminotransferase class I/II-fold pyridoxal phosphate-dependent enzyme && PF01276:Orn/Lys/Arg decarboxylase, major domain|PF03711:Orn/Lys/Arg decarboxylase, C-terminal domain
EQK04_RS01730	-1.50755	1.73133e-06	1.32606e-05	proline dehydrogenase && PF01619:Proline dehydrogenase
EQK04_RS18110	2.1133	1.71092e-06	1.3131e-05	PTS transporter subunit EIIC && PF02378:Phosphotransferase system, EIIC
EQK04_RS11585	-1.57789	1.66393e-06	1.27966e-05	late competence protein ComER && PF14748:Pyrroline-5-carboxylate reductase dimerisation|PF03807:NADP oxidoreductase coenzyme F420-dependent
EQK04_RS17240	-1.64272	1.54503e-06	1.19066e-05	acyl-CoA dehydrogenase family protein && PF00441:Acyl-CoA dehydrogenase, C-terminal domain|PF02770:Acyl-CoA dehydrogenase, middle domain|PF02771:Acyl-CoA dehydrogenase, N-terminal domain
EQK04_RS15810	-1.38488	1.50317e-06	1.16078e-05	sugar-binding transcriptional regulator && PF04198:Putative sugar-binding domain
EQK04_RS15275	-2.34136	1.47375e-06	1.14041e-05	YuzL family protein && -
EQK04_RS17340	1.85669	1.43324e-06	1.11135e-05	4-oxalocrotonate tautomerase && -
EQK04_RS10315	1.35943	1.40032e-06	1.08807e-05	hypothetical protein && -
EQK04_RS16690	-1.89812	1.3659e-06	1.06353e-05	Ger(x)C family spore germination protein && PF05504:Spore germination B3/ GerAC like, C-terminal
EQK04_RS15345	-2.04323	1.35459e-06	1.05692e-05	spore germination protein && PF03323:Bacillus/Clostridium GerA spore germination protein
EQK04_RS10740	-2.31348	1.34477e-06	1.05145e-05	GRP family sugar transporter && PF06800:Sugar transport protein
EQK04_RS15775	-2.624	1.32145e-06	1.03537e-05	ABC transporter ATP-binding protein && PF00005:ABC transporter
EQK04_RS16045	-1.54183	1.29758e-06	1.01879e-05	ribonuclease && PF00545:ribonuclease
EQK04_RS05595	1.80304	1.1986e-06	9.4305e-06	thiazole tautomerase TenI && PF02581:Thiamine monophosphate synthase
EQK04_RS07205	-1.49784	1.18481e-06	9.34156e-06	UDP-N-acetylmuramoyl-L-alanine--D-glutamate ligase && PF02875:Mur ligase family, glutamate ligase domain|PF08245:Mur ligase middle domain
EQK04_RS13675	-2.23962	1.10124e-06	8.70097e-06	NCS2 family permease && PF00860:Permease family
EQK04_RS00975	2.28932	1.06434e-06	8.42712e-06	RidA family protein && PF01042:Endoribonuclease L-PSP
EQK04_RS05450	1.24004	1.06044e-06	8.41401e-06	ABC transporter permease && PF00528:Binding-protein-dependent transport system inner membrane component
EQK04_RS06705	-2.45323	1.0508e-06	8.3552e-06	YkuS family protein && -
EQK04_RS06010	2.50124	1.03948e-06	8.28275e-06	pyruvate dehydrogenase (acetyl-transferring) E1 component subunit alpha && PF00676:Dehydrogenase E1 component
EQK04_RS03420	-2.28535	1.02933e-06	8.21929e-06	GDP-mannose 4%2C6-dehydratase && PF16363:GDP-mannose 4,6 dehydratase
EQK04_RS00025	1.32266	1.02784e-06	8.21929e-06	toxic anion resistance protein && PF05816:Toxic anion resistance protein (TelA)
EQK04_RS01535	1.52296	9.64475e-07	7.73435e-06	YceG family protein && PF14266:Putative component of 'biosynthetic module'
EQK04_RS14460	1.19995	9.60393e-07	7.7181e-06	hypothetical protein && -
EQK04_RS06200	1.42404	9.55596e-07	7.69603e-06	organic hydroperoxide resistance protein && PF02566:OsmC-like protein
EQK04_RS01895	-1.62853	9.07023e-07	7.32055e-06	cystine ABC transporter substrate-binding lipoprotein TcyA && PF00497:Bacterial extracellular solute-binding proteins, family 3
EQK04_RS13635	-3.05296	8.95042e-07	7.23942e-06	YtzH-like family protein && -
EQK04_RS05440	1.32042	8.19136e-07	6.63978e-06	dipeptide ABC transporter ATP-binding protein && PF08352:Oligopeptide/dipeptide transporter, C-terminal region|PF00005:ABC transporter
EQK04_RS06485	-1.37641	8.1219e-07	6.59772e-06	TlpA family protein disulfide reductase && PF00578:AhpC/TSA family
EQK04_RS04280	1.38541	7.48788e-07	6.09588e-06	histidine phosphatase family protein && PF00300:Histidine phosphatase superfamily (branch 1)
EQK04_RS18290	1.21114	6.92577e-07	5.65053e-06	hypothetical protein && -
EQK04_RS01500	1.37797	6.91233e-07	5.65053e-06	TerD family protein && PF02342:TerD domain
EQK04_RS09560	1.82897	6.75388e-07	5.53435e-06	YokU family protein && -
EQK04_RS03530	1.92992	6.74477e-07	5.53435e-06	general stress protein && PF11181:Heat induced stress protein YflT
EQK04_RS16215	1.29181	6.67997e-07	5.49779e-06	DUF4097 domain-containing protein && PF13349:Putative adhesin
EQK04_RS13805	1.34823	6.5424e-07	5.3964e-06	hypothetical protein && -
EQK04_RS08350	1.43175	6.53258e-07	5.3964e-06	RapH N-terminal domain-containing protein && -
EQK04_RS17075	-1.44903	6.07457e-07	5.03264e-06	F0F1 ATP synthase subunit B && PF00430:ATP synthase B/B' CF(0)
EQK04_RS06340	-2.63823	6.0035e-07	4.98476e-06	DUF421 domain-containing protein && PF04239:Protein of unknown function (DUF421)
EQK04_RS01880	-2.09901	5.94905e-07	4.95051e-06	YitT family protein && PF02588:Uncharacterised 5xTM membrane BCR, YitT family COG1284
EQK04_RS17030	-1.25825	5.76365e-07	4.80689e-06	UDP-N-acetylglucosamine 1-carboxyvinyltransferase && PF00275:EPSP synthase (3-phosphoshikimate 1-carboxyvinyltransferase)
EQK04_RS09840	-1.26253	5.71974e-07	4.78089e-06	ATP-dependent DNA helicase && PF13307:Helicase C-terminal domain
EQK04_RS16675	1.40221	5.65534e-07	4.73761e-06	2-dehydro-3-deoxy-D-gluconate 5-dehydrogenase KduD && PF13561:Enoyl-(Acyl carrier protein) reductase
EQK04_RS08440	1.39169	5.5421e-07	4.65313e-06	DUF2188 domain-containing protein && PF09954:Uncharacterized protein conserved in bacteria (DUF2188)
EQK04_RS02775	1.45536	5.48492e-07	4.61545e-06	LD-carboxypeptidase && PF02016:LD-carboxypeptidase
EQK04_RS05500	1.35954	5.32969e-07	4.4949e-06	GNAT family N-acetyltransferase && PF13508:Acetyltransferase (GNAT) domain
EQK04_RS16855	1.74615	5.24118e-07	4.43021e-06	YwpF-like family protein && PF14183:YwpF-like protein
EQK04_RS03125	-1.40717	5.04481e-07	4.27385e-06	adenylosuccinate lyase && PF10397:Adenylosuccinate lyase C-terminus|PF00206:Lyase
EQK04_RS13630	-2.07545	4.94774e-07	4.2011e-06	tRNA (guanosine(46)-N7)-methyltransferase TrmB && PF02390:Putative methyltransferase
EQK04_RS01600	-1.33385	4.92729e-07	4.19323e-06	HAD-IIB family hydrolase && PF05116:Sucrose-6F-phosphate phosphohydrolase
EQK04_RS05385	-2.51231	4.879e-07	4.16156e-06	MFS transporter && PF07690:Major Facilitator Superfamily
EQK04_RS14690	-2.67091	4.52566e-07	3.86898e-06	2-hydroxycarboxylate transporter family protein && PF03390:2-hydroxycarboxylate transporter family
EQK04_RS09600	-3.29099	4.52296e-07	3.86898e-06	SDR family NAD(P)-dependent oxidoreductase && PF02719:Polysaccharide biosynthesis protein
EQK04_RS10665	1.38308	4.51312e-07	3.86898e-06	MFS transporter && PF07690:Major Facilitator Superfamily
EQK04_RS10195	-1.68381	4.07207e-07	3.50516e-06	YIEGIA family protein && PF14045:YIEGIA protein
EQK04_RS03980	2.76812	3.85414e-07	3.32519e-06	DUF393 domain-containing protein && PF04134:Protein of unknown function, DUF393
EQK04_RS01275	1.4894	3.43802e-07	2.97302e-06	mannosylglycerate hydrolase && PF07748:Glycosyl hydrolases family 38 C-terminal domain|PF01074:Glycosyl hydrolases family 38 N-terminal domain|PF09261:Alpha mannosidase middle domain
EQK04_RS03655	-1.41942	3.42739e-07	2.97067e-06	LTA synthase family protein && PF00884:Sulfatase
EQK04_RS04290	2.33043	3.39588e-07	2.95017e-06	hypothetical protein && -
EQK04_RS17595	-1.70671	3.14905e-07	2.74208e-06	DegT/DnrJ/EryC1/StrS family aminotransferase && PF01041:DegT/DnrJ/EryC1/StrS aminotransferase family
EQK04_RS18595	1.75898	3.11526e-07	2.71897e-06	DUF4188 domain-containing protein && PF13826:Domain of unknown function (DUF4188)
EQK04_RS06245	1.45177	3.00813e-07	2.63159e-06	PepSY domain-containing protein && PF03413:Peptidase propeptide and YPEB domain
EQK04_RS05505	1.41446	2.88116e-07	2.5264e-06	transcriptional regulator SpxA && PF03960:ArsC family
EQK04_RS07300	1.78812	2.63584e-07	2.3167e-06	PTS glucitol/sorbitol transporter subunit IIA && PF03829:PTS system glucitol/sorbitol-specific IIA component
EQK04_RS10320	1.582	2.59441e-07	2.28564e-06	RNA polymerase sigma factor SigX && PF04542:Sigma-70 region 2|PF08281:Sigma-70, region 4
EQK04_RS04835	1.81171	2.36784e-07	2.09094e-06	YtxH domain-containing protein && PF12732:YtxH-like protein
EQK04_RS05900	-2.77418	2.32949e-07	2.06193e-06	flagellin Hag && PF00700:Bacterial flagellin C-terminal helical region|PF00669:Bacterial flagellin N-terminal helical region
EQK04_RS08010	-1.39478	2.31524e-07	2.05416e-06	insulinase family protein && PF05193:Peptidase M16 inactive domain|PF00675:Insulinase (Peptidase family M16)
EQK04_RS08805	1.79452	2.24083e-07	1.99286e-06	PRD domain-containing protein && PF00874:PRD domain|PF03123:CAT RNA binding domain
EQK04_RS05615	1.67104	2.23249e-07	1.99015e-06	thiazole biosynthesis adenylyltransferase ThiF && PF00899:ThiF family
EQK04_RS01250	1.50102	2.14727e-07	1.91874e-06	glycoside hydrolase family 1 protein && PF00232:Glycosyl hydrolase family 1
EQK04_RS09475	-2.58669	2.0786e-07	1.86181e-06	germination protein GerT && -
EQK04_RS06015	2.09466	2.07601e-07	1.86181e-06	alpha-ketoacid dehydrogenase subunit beta && PF02779:Transketolase, pyrimidine binding domain|PF02780:Transketolase, C-terminal domain
EQK04_RS14840	-1.52893	1.99107e-07	1.79197e-06	type VII secretion protein EssC && PF12538:DNA transporter|PF01580:FtsK/SpoIIIE family
EQK04_RS13795	-1.4517	1.87268e-07	1.68946e-06	DUF4257 domain-containing protein && PF14074:Protein of unknown function (DUF4257)
EQK04_RS08845	2.52163	1.78964e-07	1.61844e-06	carbohydrate ABC transporter permease && PF00528:Binding-protein-dependent transport system inner membrane component
EQK04_RS16745	-2.99968	1.68983e-07	1.53186e-06	endospore germination permease && PF03845:Spore germination protein
EQK04_RS18265	3.15878	1.64863e-07	1.49814e-06	chemotaxis protein && PF00015:Methyl-accepting chemotaxis protein (MCP) signalling domain
EQK04_RS10335	-1.37411	1.51781e-07	1.38261e-06	c-type cytochrome biogenesis protein CcsB && PF01578:Cytochrome C assembly protein
EQK04_RS04460	-2.45647	1.4133e-07	1.29054e-06	spore coat protein && PF07875:Coat F domain
EQK04_RS06160	1.48744	1.37232e-07	1.25618e-06	hypothetical protein && -
EQK04_RS14950	-1.77609	1.28399e-07	1.1782e-06	NAD(P)/FAD-dependent oxidoreductase && PF07992:Pyridine nucleotide-disulphide oxidoreductase
EQK04_RS16640	1.56924	1.24224e-07	1.14267e-06	histidine kinase && PF02518:Histidine kinase-, DNA gyrase B-, and HSP90-like ATPase|PF06580:Histidine kinase|PF00672:HAMP domain
EQK04_RS04815	-3.20516	1.22059e-07	1.12552e-06	YjcZ family sporulation protein && -
EQK04_RS19245	1.81991	1.19155e-07	1.10145e-06	signal recognition particle sRNA large type && -
EQK04_RS04750	-1.61127	1.16641e-07	1.08088e-06	coproporphyrinogen III oxidase && PF04055:Radical SAM superfamily
EQK04_RS08600	-3.5232	1.10914e-07	1.03034e-06	small acid-soluble spore protein P && -
EQK04_RS01375	1.58525	1.07422e-07	1.00039e-06	quercetin 2%2C3-dioxygenase && PF07883:Cupin domain
EQK04_RS00495	-1.33789	1.06749e-07	9.96592e-07	50S ribosomal protein L1 && PF00687:Ribosomal protein L1p/L10e family
EQK04_RS17260	-1.8737	9.79127e-08	9.16375e-07	cardiolipin synthase && PF13091:PLD-like domain
EQK04_RS16265	-1.57263	9.59501e-08	9.00252e-07	response regulator transcription factor && PF00486:Transcriptional regulatory protein, C terminal|PF00072:Response regulator receiver domain
EQK04_RS09780	-2.01833	9.54264e-08	8.97582e-07	hypothetical protein && -
EQK04_RS06425	2.70298	9.3298e-08	8.79768e-07	flagellar motor stator protein MotA && PF01618:MotA/TolQ/ExbB proton channel family
EQK04_RS15475	1.97615	9.11694e-08	8.6186e-07	glucuronate isomerase && PF02614:Glucuronate isomerase
EQK04_RS03650	1.56658	9.11435e-08	8.6186e-07	YjgB family protein && PF14172:Domain of unknown function (DUF4309)
EQK04_RS09555	1.99322	8.7861e-08	8.34791e-07	YozE family protein && -
EQK04_RS08850	2.52842	8.48023e-08	8.07774e-07	sugar ABC transporter permease && PF00528:Binding-protein-dependent transport system inner membrane component
EQK04_RS09210	-2.05105	8.01124e-08	7.65043e-07	glutamate-5-semialdehyde dehydrogenase && PF00171:Aldehyde dehydrogenase family
EQK04_RS10680	1.51968	7.93372e-08	7.59572e-07	NADPH dehydrogenase NamA && PF00724:NADH:flavin oxidoreductase / NADH oxidase family
EQK04_RS10685	1.99162	7.8597e-08	7.54411e-07	alpha/beta fold hydrolase && PF00561:alpha/beta hydrolase fold
EQK04_RS15320	1.46842	7.09811e-08	6.83056e-07	HAMP domain-containing histidine kinase && PF00672:HAMP domain|PF02518:Histidine kinase-, DNA gyrase B-, and HSP90-like ATPase|PF00512:His Kinase A (phospho-acceptor) domain
EQK04_RS14235	1.55322	7.05769e-08	6.80913e-07	iron-containing alcohol dehydrogenase && PF00465:Iron-containing alcohol dehydrogenase
EQK04_RS16375	2.83694	6.92298e-08	6.69637e-07	hypothetical protein && -
EQK04_RS04560	-2.4252	6.59928e-08	6.39977e-07	hypothetical protein && -
EQK04_RS11245	1.8029	6.37416e-08	6.19747e-07	phosphate ABC transporter ATP-binding protein PstB && PF00005:ABC transporter
EQK04_RS17710	1.47823	6.13118e-08	5.97671e-07	oxygen-insensitive NADPH nitroreductase && PF00881:Nitroreductase family
EQK04_RS17080	-1.91622	5.82835e-08	5.69631e-07	F0F1 ATP synthase subunit C && -
EQK04_RS17255	-1.60429	5.81652e-08	5.69631e-07	4Fe-4S dicluster domain-containing protein && PF13183:4Fe-4S dicluster domain|PF02754:Cysteine-rich domain
EQK04_RS11855	-1.80492	5.78967e-08	5.68812e-07	BPU family class D beta-lactamase && PF00905:Penicillin binding protein transpeptidase domain
EQK04_RS03100	1.74993	5.67621e-08	5.59129e-07	hypothetical protein && -
EQK04_RS02950	-1.90868	5.61371e-08	5.54428e-07	multicopper oxidase domain-containing protein && PF07731:Multicopper oxidase|PF00394:Multicopper oxidase|PF07732:Multicopper oxidase
EQK04_RS10415	1.47443	5.24039e-08	5.18923e-07	hypothetical protein && -
EQK04_RS09400	-1.40343	4.8038e-08	4.76948e-07	squalene--hopene cyclase && PF13249:Squalene-hopene cyclase N-terminal domain|PF13243:Squalene-hopene cyclase C-terminal domain
EQK04_RS03615	-1.40721	4.80184e-08	4.76948e-07	MOSC domain-containing protein && PF03473:MOSC domain
EQK04_RS17960	1.5716	4.80069e-08	4.76948e-07	hypothetical protein && -
EQK04_RS07720	1.86116	4.79031e-08	4.76948e-07	flagellar basal body rod protein FlgB && PF00460:Flagella basal body rod protein
EQK04_RS08495	-2.22329	4.74865e-08	4.76515e-07	DUF421 domain-containing protein && PF04239:Protein of unknown function (DUF421)
EQK04_RS13530	1.37075	4.61258e-08	4.64102e-07	acetate--CoA ligase && PF00501:AMP-binding enzyme|PF13193:AMP-binding enzyme C-terminal domain
EQK04_RS03635	-1.99801	4.40561e-08	4.4447e-07	N-acetylglucosamine-specific PTS transporter subunit IIBC && PF00367:phosphotransferase system, EIIB|PF02378:Phosphotransferase system, EIIC
EQK04_RS03945	1.40649	4.25509e-08	4.30441e-07	hypothetical protein && -
EQK04_RS11720	-2.42824	3.90797e-08	3.96395e-07	hypothetical protein && -
EQK04_RS09805	-2.96522	3.72356e-08	3.78714e-07	hypothetical protein && PF04140:Isoprenylcysteine carboxyl methyltransferase (ICMT) family
EQK04_RS08185	-1.5915	3.39243e-08	3.45973e-07	DNA mismatch repair protein MutS && PF05192:MutS domain III|PF01624:MutS domain I|PF00488:MutS domain V|PF05190:MutS family domain IV|PF05188:MutS domain II
EQK04_RS09450	-1.90796	3.28613e-08	3.36045e-07	MATE family efflux transporter && PF01554:MatE
EQK04_RS15210	-2.12581	3.25671e-08	3.33947e-07	carboxymuconolactone decarboxylase family protein && PF02627:Carboxymuconolactone decarboxylase family
EQK04_RS07195	-1.75123	3.23957e-08	3.33099e-07	UDP-N-acetylmuramoyl-L-alanyl-D-glutamate--2%2C6-diaminopimelate ligase && PF01225:Mur ligase family, catalytic domain|PF02875:Mur ligase family, glutamate ligase domain|PF08245:Mur ligase middle domain
EQK04_RS18485	2.22661	3.2201e-08	3.32006e-07	sugar ABC transporter permease && PF00528:Binding-protein-dependent transport system inner membrane component
EQK04_RS12420	-1.40693	3.15879e-08	3.26582e-07	spore coat protein YsxE && -
EQK04_RS17085	-1.65257	3.14975e-08	3.26548e-07	F0F1 ATP synthase subunit A && PF00119:ATP synthase A chain
EQK04_RS14520	-2.57362	2.90099e-08	3.0159e-07	protein-glutamine gamma-glutamyltransferase && -
EQK04_RS00950	2.84453	2.54836e-08	2.65667e-07	ABC transporter ATP-binding protein && PF13732:Domain of unknown function (DUF4162)|PF00005:ABC transporter
EQK04_RS14065	-1.93444	2.50701e-08	2.62084e-07	TraR/DksA C4-type zinc finger protein && PF01258:Prokaryotic dksA/traR C4-type zinc finger
EQK04_RS11085	1.3873	2.47557e-08	2.5952e-07	SipW-dependent-type signal peptide-containing protein && PF12389:Camelysin metallo-endopeptidase
EQK04_RS03220	-1.44122	2.41342e-08	2.53713e-07	transcription factor complex && PF01371:Trp repressor protein
EQK04_RS06070	-2.09302	2.41049e-08	2.53713e-07	M55 family metallopeptidase && PF04951:D-aminopeptidase
EQK04_RS01245	2.12685	2.311e-08	2.44315e-07	beta-glucoside-specific PTS transporter subunit IIABC && PF02378:Phosphotransferase system, EIIC|PF00358:phosphoenolpyruvate-dependent sugar phosphotransferase system, EIIA 1|PF00367:phosphotransferase system, EIIB
EQK04_RS17895	1.87425	2.2666e-08	2.40298e-07	GTP pyrophosphokinase family protein && PF04607:Region found in RelA / SpoT proteins
EQK04_RS16685	-2.45484	2.00699e-08	2.13378e-07	GerAB/ArcD/ProY family transporter && PF03845:Spore germination protein
EQK04_RS19020	-1.37127	1.86384e-08	1.98721e-07	single-stranded DNA-binding protein SsbA && PF00436:Single-strand binding protein family
EQK04_RS17055	-1.51901	1.82097e-08	1.94704e-07	F0F1 ATP synthase subunit beta && PF00006:ATP synthase alpha/beta family, nucleotide-binding domain|PF02874:ATP synthase alpha/beta family, beta-barrel domain
EQK04_RS16670	1.596	1.79671e-08	1.92658e-07	5-dehydro-4-deoxy-D-glucuronate isomerase && PF04962:KduI/IolB family
EQK04_RS15045	-3.06108	1.71853e-08	1.84803e-07	M23 family metallopeptidase && PF01551:Peptidase family M23
EQK04_RS14795	-3.57285	1.71688e-08	1.84803e-07	spore germination protein && -
EQK04_RS11885	-1.72342	1.65886e-08	1.79415e-07	manganese catalase family protein && PF05067:Manganese containing catalase
EQK04_RS17925	2.24505	1.63312e-08	1.77142e-07	hypothetical protein && -
EQK04_RS00140	1.36401	1.60058e-08	1.74116e-07	septation regulator SpoVG && -
EQK04_RS05620	1.90197	1.57342e-08	1.71659e-07	bifunctional hydroxymethylpyrimidine kinase/phosphomethylpyrimidine kinase && PF08543:Phosphomethylpyrimidine kinase
EQK04_RS17815	1.59646	1.53865e-08	1.68355e-07	DUF485 domain-containing protein && PF04341:Protein of unknown function, DUF485
EQK04_RS18115	2.14478	1.48393e-08	1.62842e-07	BglG family transcription antiterminator && PF05043:Mga helix-turn-helix domain|PF00874:PRD domain|PF08279:HTH domain|PF00359:Phosphoenolpyruvate-dependent sugar phosphotransferase system, EIIA 2|PF02302:PTS system, Lactose/Cellobiose specific IIB subunit
EQK04_RS15315	1.52255	1.46162e-08	1.60863e-07	response regulator transcription factor && PF00486:Transcriptional regulatory protein, C terminal|PF00072:Response regulator receiver domain
EQK04_RS12615	-2.8182	1.12977e-08	1.24707e-07	transposase && PF14449:Pre-toxin TG|PF15542:Bacterial toxin 50|PF04740:LXG domain of WXG superfamily
EQK04_RS03460	-1.87449	1.11502e-08	1.23441e-07	hypothetical protein && -
EQK04_RS10655	2.08755	1.10642e-08	1.22852e-07	hypothetical protein && -
EQK04_RS10660	1.60612	1.0341e-08	1.15162e-07	DinB family protein && PF12867:DinB superfamily
EQK04_RS16250	-2.72899	1.00362e-08	1.12101e-07	TetR/AcrR family transcriptional regulator && PF00440:Bacterial regulatory proteins, tetR family
EQK04_RS17265	-1.98077	9.97766e-09	1.1178e-07	UV DNA damage repair endonuclease UvsE && PF03851:UV-endonuclease UvdE
EQK04_RS17140	1.76303	8.74365e-09	9.82483e-08	hypothetical protein && -
EQK04_RS05665	-5.19652	8.43201e-09	9.50311e-08	hypothetical protein && -
EQK04_RS14995	-1.56905	8.28285e-09	9.36312e-08	spore coat protein YutH && -
EQK04_RS03210	-2.19694	7.06028e-09	8.00521e-08	DUF2892 domain-containing protein && -
EQK04_RS16645	1.71534	6.89362e-09	7.83992e-08	sugar-binding protein && PF13407:Periplasmic binding protein domain
EQK04_RS03905	1.41721	6.49979e-09	7.41451e-08	rhamnogalacturonan acetylesterase && PF13472:GDSL-like Lipase/Acylhydrolase family
EQK04_RS15060	-1.56179	6.30623e-09	7.21564e-08	sporulation protein YunB && PF09560:Sporulation protein YunB (Spo_YunB)
EQK04_RS13575	-1.57286	6.23e-09	7.15021e-08	UDP-N-acetylmuramate--L-alanine ligase && PF02875:Mur ligase family, glutamate ligase domain|PF08245:Mur ligase middle domain|PF01225:Mur ligase family, catalytic domain
EQK04_RS05990	2.40538	5.90075e-09	6.79311e-08	PTS galactitol transporter subunit IIC && PF03611:PTS system sugar-specific permease component
EQK04_RS06020	1.98219	5.77705e-09	6.67116e-08	2-oxo acid dehydrogenase subunit E2 && PF02817:e3 binding domain|PF00364:Biotin-requiring enzyme|PF00198:2-oxoacid dehydrogenases acyltransferase (catalytic domain)
EQK04_RS09745	1.48546	5.64764e-09	6.54185e-08	AIM24 family protein && PF01987:Mitochondrial biogenesis AIM24
EQK04_RS00115	1.48568	5.37121e-09	6.24091e-08	Veg family protein && -
EQK04_RS03665	2.37922	5.20777e-09	6.0698e-08	methyl-accepting chemotaxis protein && PF00015:Methyl-accepting chemotaxis protein (MCP) signalling domain|PF00672:HAMP domain
EQK04_RS14815	1.64256	4.95741e-09	5.796e-08	alpha/beta hydrolase && PF07819:PGAP1-like protein
EQK04_RS07805	2.59861	4.79803e-09	5.62719e-08	flagella biosynthesis regulatory protein FliZ && PF04347:Flagellar biosynthesis protein, FliO
EQK04_RS00505	-1.55075	4.57357e-09	5.38075e-08	50S ribosomal protein L7/L12 && PF16320:Ribosomal protein L7/L12 dimerisation domain|PF00542:Ribosomal protein L7/L12 C-terminal domain
EQK04_RS03215	-1.43335	4.4119e-09	5.20687e-08	amidohydrolase family protein && PF01979:Amidohydrolase family|PF13382:Adenine deaminase C-terminal domain
EQK04_RS06995	-2.05389	4.31908e-09	5.11341e-08	YhcN/YlaJ family sporulation lipoprotein && PF09580:Sporulation lipoprotein YhcN/YlaJ (Spore_YhcN_YlaJ)
EQK04_RS03235	2.18188	4.0301e-09	4.78638e-08	hypothetical protein && -
EQK04_RS08435	-2.41587	3.94307e-09	4.69789e-08	Ku protein && PF02735:Ku70/Ku80 beta-barrel domain
EQK04_RS16625	2.0237	3.86395e-09	4.61829e-08	sugar ABC transporter permease && PF00528:Binding-protein-dependent transport system inner membrane component
EQK04_RS08840	2.56404	3.85988e-09	4.61829e-08	alpha-glucosidase/alpha-galactosidase && PF11975:Family 4 glycosyl hydrolase C-terminal domain|PF02056:Family 4 glycosyl hydrolase
EQK04_RS08910	-2.65183	3.71789e-09	4.4722e-08	hypothetical protein && -
EQK04_RS10230	2.1453	3.68234e-09	4.44367e-08	flagellar brake domain-containing protein && PF07238:PilZ domain|PF12945:Flagellar protein YcgR
EQK04_RS05670	-3.05156	3.66452e-09	4.43644e-08	YjcZ family sporulation protein && -
EQK04_RS10340	-1.60509	3.1995e-09	3.886e-08	cytochrome c biogenesis protein ResB && PF05140:ResB-like family
EQK04_RS11185	-1.51545	3.16861e-09	3.86097e-08	M14 family metallocarboxypeptidase && PF00246:Zinc carboxypeptidase
EQK04_RS12270	-1.78484	3.01096e-09	3.68083e-08	phosphomethylpyrimidine synthase ThiC && PF01964:Radical SAM ThiC family|PF13667:ThiC-associated domain
EQK04_RS09810	-2.1668	3.00077e-09	3.68035e-08	chalcone synthase && PF02797:Chalcone and stilbene synthases, C-terminal domain|PF00195:Chalcone and stilbene synthases, N-terminal domain
EQK04_RS17985	1.77101	2.63484e-09	3.24215e-08	pectate lyase && PF00544:Pectate lyase
EQK04_RS08915	-2.33095	2.6019e-09	3.21215e-08	EndoU domain-containing protein && PF04740:LXG domain of WXG superfamily|PF14436:Bacterial EndoU nuclease|PF14449:Pre-toxin TG
EQK04_RS06005	2.33105	2.57609e-09	3.19078e-08	alcohol dehydrogenase catalytic domain-containing protein && PF08240:Alcohol dehydrogenase GroES-like domain|PF00107:Zinc-binding dehydrogenase
EQK04_RS08935	2.61718	2.23216e-09	2.77393e-08	fructose PTS transporter subunit IIA && PF00359:Phosphoenolpyruvate-dependent sugar phosphotransferase system, EIIA 2
EQK04_RS13775	1.82642	2.17641e-09	2.71364e-08	carbohydrate ABC transporter permease && PF00528:Binding-protein-dependent transport system inner membrane component
EQK04_RS02295	1.7744	2.11944e-09	2.65142e-08	GlsB/YeaQ/YmgE family stress response membrane protein && -
EQK04_RS17065	-1.82251	1.89669e-09	2.38069e-08	F0F1 ATP synthase subunit alpha && PF02874:ATP synthase alpha/beta family, beta-barrel domain|PF00306:ATP synthase alpha/beta chain, C terminal domain|PF00006:ATP synthase alpha/beta family, nucleotide-binding domain
EQK04_RS07280	2.12704	1.87529e-09	2.36173e-08	NAD(P)-binding protein && PF08666:SAF domain|PF01113:Dihydrodipicolinate reductase, N-terminus
EQK04_RS17780	-1.99889	1.76348e-09	2.2284e-08	anti-repressor SinI family protein && -
EQK04_RS14580	-1.75078	1.59868e-09	2.02698e-08	iron-containing alcohol dehydrogenase && PF00465:Iron-containing alcohol dehydrogenase
EQK04_RS17555	-2.1872	1.56215e-09	1.98737e-08	dTDP-4-dehydrorhamnose 3%2C5-epimerase family protein && PF00908:dTDP-4-dehydrorhamnose 3,5-epimerase
EQK04_RS12065	-2.79992	1.41605e-09	1.80763e-08	AI-2E family transporter && PF01594:AI-2E family transporter
EQK04_RS18170	-2.35837	1.33802e-09	1.71385e-08	hypothetical protein && -
EQK04_RS02100	2.90226	1.32953e-09	1.70881e-08	excalibur calcium-binding domain-containing protein && -
EQK04_RS08075	-1.88979	1.28326e-09	1.65501e-08	MFS transporter && PF07690:Major Facilitator Superfamily
EQK04_RS06590	1.80243	1.1034e-09	1.42795e-08	chemotaxis protein && PF01584:CheW-like domain|PF00072:Response regulator receiver domain
EQK04_RS15245	-1.75684	1.06423e-09	1.38202e-08	YusG family protein && -
EQK04_RS16220	1.57375	1.05479e-09	1.37453e-08	hypothetical protein && -
EQK04_RS18130	-3.68508	1.01559e-09	1.32805e-08	YwqI/YxiC family protein && -
EQK04_RS07950	-1.91403	9.9713e-10	1.30847e-08	ribosome maturation factor RimP && PF02576:RimP N-terminal domain|PF17384:RimP C-terminal SH3 domain
EQK04_RS15805	-1.66599	9.77885e-10	1.28772e-08	type I glyceraldehyde-3-phosphate dehydrogenase && PF00044:Glyceraldehyde 3-phosphate dehydrogenase, NAD binding domain|PF02800:Glyceraldehyde 3-phosphate dehydrogenase, C-terminal domain
EQK04_RS04415	-2.54931	9.62164e-10	1.27148e-08	DHA2 family efflux MFS transporter permease subunit && PF07690:Major Facilitator Superfamily
EQK04_RS07780	2.59401	9.48588e-10	1.25797e-08	flagellar FlbD family protein && -
EQK04_RS04585	-1.56289	8.98926e-10	1.19634e-08	SpoVR family protein && PF04293:SpoVR like protein
EQK04_RS05470	1.64243	8.80616e-10	1.17614e-08	peptide ABC transporter substrate-binding protein && PF00496:Bacterial extracellular solute-binding proteins, family 5 Middle
EQK04_RS09535	1.75244	7.05737e-10	9.4594e-09	hypothetical protein && -
EQK04_RS05155	-2.88893	6.26499e-10	8.42742e-09	CotH kinase family protein && PF08757:CotH kinase protein
EQK04_RS13090	-1.95234	5.89382e-10	7.95666e-09	carbon starvation protein CstA && PF13722:5TM C-terminal transporter carbon starvation CstA|PF02554:Carbon starvation protein CstA
EQK04_RS04975	-1.95108	5.80556e-10	7.8658e-09	FAD-dependent oxidoreductase && PF00355:Rieske [2Fe-2S] domain|PF01266:FAD dependent oxidoreductase
EQK04_RS03750	-2.36442	5.62464e-10	7.64829e-09	YfkD famly protein && PF14167:YfkD-like protein
EQK04_RS14515	2.34067	5.543e-10	7.56469e-09	methyl-accepting chemotaxis protein && PF00015:Methyl-accepting chemotaxis protein (MCP) signalling domain|PF00672:HAMP domain|PF02743:Cache domain
EQK04_RS08955	-2.10555	5.41192e-10	7.41275e-09	phospholipase D family protein && PF13091:PLD-like domain
EQK04_RS17575	-2.42266	5.35159e-10	7.35696e-09	spore coat protein && -
EQK04_RS02755	1.88873	4.35031e-10	6.00247e-09	O-methyltransferase && PF01596:O-methyltransferase
EQK04_RS04985	1.81048	4.27233e-10	5.91662e-09	IDEAL domain-containing protein && -
EQK04_RS18425	2.09677	4.15067e-10	5.76944e-09	MurR/RpiR family transcriptional regulator && PF01380:SIS domain|PF01418:Helix-turn-helix domain, rpiR family
EQK04_RS04420	-2.59065	4.07993e-10	5.69219e-09	flavodoxin family protein && PF03358:NADPH-dependent FMN reductase
EQK04_RS13620	-2.12413	3.35002e-10	4.69128e-09	NAD-dependent malic enzyme && PF00390:Malic enzyme, N-terminal domain|PF03949:Malic enzyme, NAD binding domain
EQK04_RS08330	-1.67029	3.09362e-10	4.34844e-09	type I glutamate--ammonia ligase && PF00120:Glutamine synthetase, catalytic domain|PF03951:Glutamine synthetase, beta-Grasp domain
EQK04_RS16620	2.20722	2.63876e-10	3.72303e-09	carbohydrate ABC transporter permease && PF00528:Binding-protein-dependent transport system inner membrane component
EQK04_RS07200	-1.85221	2.44375e-10	3.4609e-09	phospho-N-acetylmuramoyl-pentapeptide-transferase && PF00953:Glycosyl transferase family 4
EQK04_RS08855	2.66916	2.29791e-10	3.26669e-09	ABC transporter substrate-binding protein && PF01547:Bacterial extracellular solute-binding protein
EQK04_RS01540	1.8384	2.28686e-10	3.26335e-09	toxic anion resistance protein && PF05816:Toxic anion resistance protein (TelA)
EQK04_RS06655	-2.07191	2.23653e-10	3.2037e-09	ribonuclease H-like YkuK family protein && PF04308:Ribonuclease H-like
EQK04_RS04365	-3.3911	2.20805e-10	3.17502e-09	hypothetical protein && -
EQK04_RS09565	1.61916	2.16463e-10	3.12455e-09	lysine 2%2C3-aminomutase && PF04055:Radical SAM superfamily|PF12544:Lysine-2,3-aminomutase
EQK04_RS17880	2.4027	2.02566e-10	2.93525e-09	transporter substrate-binding domain-containing protein && PF00497:Bacterial extracellular solute-binding proteins, family 3
EQK04_RS14025	-1.63069	1.98899e-10	2.89329e-09	hypothetical protein && -
EQK04_RS03610	-2.09923	1.71878e-10	2.50995e-09	acylphosphatase && -
EQK04_RS16750	-2.63604	1.50505e-10	2.20642e-09	Ger(x)C family spore germination protein && PF05504:Spore germination B3/ GerAC like, C-terminal
EQK04_RS07295	2.26089	1.48175e-10	2.18079e-09	PTS glucitol/sorbitol transporter subunit IIB && PF07663:Sorbitol phosphotransferase enzyme II C-terminus|PF03612:Sorbitol phosphotransferase enzyme II N-terminus
EQK04_RS00120	-2.20265	1.32697e-10	1.96067e-09	small%2C acid-soluble spore protein%2C alpha/beta type && -
EQK04_RS14560	-2.41623	1.29858e-10	1.92631e-09	YugN-like family protein && PF08868:YugN-like family
EQK04_RS01015	2.13019	1.24732e-10	1.85761e-09	hypothetical protein && -
EQK04_RS17600	-1.93229	1.19428e-10	1.78571e-09	CDP-glycerol glycerophosphotransferase family protein && PF05159:Capsule polysaccharide biosynthesis protein
EQK04_RS15385	2.38089	1.18173e-10	1.77401e-09	PspA/IM30 family protein && PF04012:PspA/IM30 family
EQK04_RS17585	-1.98464	9.56796e-11	1.44211e-09	N-acetylneuraminate synthase family protein && PF03102:NeuB family|PF08666:SAF domain
EQK04_RS03430	-2.12791	7.8271e-11	1.18448e-09	glycosyltransferase family 2 protein && PF00535:Glycosyl transferase family 2
EQK04_RS16310	-1.92186	6.78908e-11	1.03155e-09	S41 family peptidase && PF03572:Peptidase family S41|PF01471:Putative peptidoglycan binding domain|PF13180:PDZ domain
EQK04_RS03425	-2.30741	6.30764e-11	9.623e-10	hypothetical protein && PF03407:Nucleotide-diphospho-sugar transferase
EQK04_RS13185	-2.48915	6.11448e-11	9.36639e-10	dephospho-CoA kinase && PF01121:Dephospho-CoA kinase
EQK04_RS17070	-1.9423	5.58515e-11	8.5906e-10	F0F1 ATP synthase subunit delta && PF00213:ATP synthase delta (OSCP) subunit
EQK04_RS15280	-2.9108	5.35753e-11	8.27441e-10	hypothetical protein && -
EQK04_RS01605	-1.70029	5.01189e-11	7.77257e-10	Gfo/Idh/MocA family oxidoreductase && PF02894:Oxidoreductase family, C-terminal alpha/beta domain|PF01408:Oxidoreductase family, NAD-binding Rossmann fold
EQK04_RS01005	1.84219	4.27961e-11	6.66447e-10	HEAT repeat domain-containing protein && PF13646:HEAT repeats
EQK04_RS06420	3.1442	3.83025e-11	5.98955e-10	flagellar motor protein MotB && PF00691:OmpA family|PF13677:Membrane MotB of proton-channel complex MotA/MotB
EQK04_RS01010	1.93077	3.77192e-11	5.92302e-10	TlpA family protein disulfide reductase && PF13905:Thioredoxin-like
EQK04_RS06075	-2.09687	3.57056e-11	5.63038e-10	ABC transporter permease && PF00528:Binding-protein-dependent transport system inner membrane component
EQK04_RS13190	-2.09225	3.37803e-11	5.34926e-10	sporulation membrane protein YtaF && PF02659:Putative manganese efflux pump
EQK04_RS18175	-2.20169	3.09558e-11	4.92276e-10	hypothetical protein && -
EQK04_RS10670	1.72867	2.74662e-11	4.38641e-10	radical SAM protein && PF04055:Radical SAM superfamily
EQK04_RS18480	2.44006	2.67019e-11	4.28258e-10	sugar ABC transporter permease && PF00528:Binding-protein-dependent transport system inner membrane component
EQK04_RS15390	2.66551	2.46949e-11	3.97768e-10	hypothetical protein && -
EQK04_RS07095	-1.95949	2.42947e-11	3.93008e-10	hypothetical protein && -
EQK04_RS12090	-2.52917	1.94978e-11	3.16776e-10	YrzQ family protein && -
EQK04_RS06650	-2.29387	1.22018e-11	1.99101e-10	DUF1797 family protein && -
EQK04_RS15780	-2.62825	1.21314e-11	1.98818e-10	hypothetical protein && -
EQK04_RS12210	-2.56063	1.17226e-11	1.9296e-10	DUF421 domain-containing protein && PF04239:Protein of unknown function (DUF421)
EQK04_RS04540	1.7783	1.12065e-11	1.85277e-10	glycerol-3-phosphate dehydrogenase && PF01266:FAD dependent oxidoreductase|PF16901:C-terminal domain of alpha-glycerophosphate oxidase
EQK04_RS13770	2.04382	9.7608e-12	1.6209e-10	extracellular solute-binding protein && PF01547:Bacterial extracellular solute-binding protein
EQK04_RS07755	3.50447	8.10728e-12	1.35229e-10	flagellar biosynthesis chaperone FliJ && PF02050:Flagellar FliJ protein
EQK04_RS15260	-2.31794	7.23402e-12	1.21202e-10	acyl-CoA dehydrogenase family protein && PF02770:Acyl-CoA dehydrogenase, middle domain|PF02771:Acyl-CoA dehydrogenase, N-terminal domain|PF00441:Acyl-CoA dehydrogenase, C-terminal domain
EQK04_RS13860	2.44917	7.16057e-12	1.2051e-10	sporulation protein && PF07070:SpoOM protein
EQK04_RS08490	1.97607	5.76121e-12	9.73957e-11	metallophosphoesterase && PF13671:AAA domain|PF09511:RNA ligase|PF00149:Calcineurin-like phosphoesterase
EQK04_RS06595	2.09031	5.74775e-12	9.73957e-11	hypothetical protein && PF14177:YkyB-like protein
EQK04_RS16740	-2.70646	5.37522e-12	9.16963e-11	spore germination protein && PF03323:Bacillus/Clostridium GerA spore germination protein
EQK04_RS12680	-4.20673	4.45689e-12	7.63776e-11	hypothetical protein && -
EQK04_RS18120	2.01983	4.10412e-12	7.06549e-11	hypothetical protein && -
EQK04_RS12820	2.49348	3.04885e-12	5.27296e-11	AAA family ATPase && PF13175:AAA ATPase domain
EQK04_RS00080	1.93518	2.42806e-12	4.21875e-11	AbrB/MazE/SpoVT family DNA-binding domain-containing protein && -
EQK04_RS17570	-2.579	2.32513e-12	4.0587e-11	NTP transferase domain-containing protein && PF00483:Nucleotidyl transferase
EQK04_RS04810	-3.29782	2.24345e-12	3.93443e-11	YjcZ family sporulation protein && -
EQK04_RS17820	2.01295	1.51578e-12	2.67075e-11	cation acetate symporter && PF00474:Sodium:solute symporter family
EQK04_RS04450	-2.50317	1.4927e-12	2.6425e-11	YhcN/YlaJ family sporulation lipoprotein && PF09580:Sporulation lipoprotein YhcN/YlaJ (Spore_YhcN_YlaJ)
EQK04_RS11355	-2.33452	1.36144e-12	2.42155e-11	spore coat protein && PF14181:YqfQ-like protein
EQK04_RS17050	-1.90343	1.2929e-12	2.3106e-11	F0F1 ATP synthase subunit epsilon && PF00401:ATP synthase, Delta/Epsilon chain, long alpha-helix domain|PF02823:ATP synthase, Delta/Epsilon chain, beta-sandwich domain
EQK04_RS02575	-2.14692	1.22295e-12	2.19604e-11	glycoside hydrolase family 16 protein && PF00722:Glycosyl hydrolases family 16
EQK04_RS08020	-1.88072	1.05874e-12	1.91032e-11	YlmC/YmxH family sporulation protein && -
EQK04_RS04285	1.98355	9.35356e-13	1.69584e-11	hypothetical protein && -
EQK04_RS06510	-2.18467	8.5606e-13	1.55961e-11	glucose-specific PTS transporter subunit IIBC && PF00367:phosphotransferase system, EIIB|PF02378:Phosphotransferase system, EIIC|PF00358:phosphoenolpyruvate-dependent sugar phosphotransferase system, EIIA 1
EQK04_RS16000	-2.01579	8.29704e-13	1.51897e-11	UDP-glucosyltransferase && PF00201:UDP-glucoronosyl and UDP-glucosyl transferase
EQK04_RS02095	1.83701	6.43599e-13	1.18403e-11	VOC family protein && PF12681:Glyoxalase-like domain
EQK04_RS03585	-2.03617	6.1126e-13	1.13008e-11	M14 family metallocarboxypeptidase && PF00246:Zinc carboxypeptidase
EQK04_RS06320	-3.77754	5.78082e-13	1.07403e-11	alpha/beta-type small acid-soluble spore protein && -
EQK04_RS02090	1.84929	5.74785e-13	1.07322e-11	hypothetical protein && -
EQK04_RS17215	-2.12521	5.59353e-13	1.04963e-11	CTP synthase (glutamine hydrolyzing) && PF06418:CTP synthase N-terminus|PF00117:Glutamine amidotransferase class-I
EQK04_RS14015	-2.57934	3.99971e-13	7.54318e-12	cytochrome d ubiquinol oxidase subunit II && PF02322:Cytochrome bd terminal oxidase subunit II
EQK04_RS07800	3.4901	3.73415e-13	7.07791e-12	response regulator && PF00072:Response regulator receiver domain
EQK04_RS18565	2.08201	3.29984e-13	6.28645e-12	PRD domain-containing protein && PF00874:PRD domain|PF03123:CAT RNA binding domain
EQK04_RS08930	2.53817	3.07961e-13	5.89682e-12	class II fructose-bisphosphate aldolase && PF01116:Fructose-bisphosphate aldolase class-II
EQK04_RS17560	-2.36675	2.88931e-13	5.56081e-12	dTDP-4-dehydrorhamnose reductase && PF04321:RmlD substrate binding domain
EQK04_RS15650	2.72417	2.27872e-13	4.40826e-12	diguanylate cyclase && PF16927:N-terminal 7TM region of histidine kinase|PF00990:Diguanylate cyclase, GGDEF domain
EQK04_RS04660	-2.17978	2.18817e-13	4.25502e-12	YhdX family protein && -
EQK04_RS17885	1.94902	2.08365e-13	4.07288e-12	RapH N-terminal domain-containing protein && -
EQK04_RS17010	1.85823	1.73208e-13	3.40339e-12	FdhF/YdeP family oxidoreductase && PF01568:Molydopterin dinucleotide binding domain|PF00384:Molybdopterin oxidoreductase
EQK04_RS17060	-1.94482	1.37537e-13	2.71672e-12	F0F1 ATP synthase subunit gamma && PF00231:ATP synthase
EQK04_RS08080	-2.34959	1.21708e-13	2.41676e-12	MMPL family transporter && PF03176:MMPL family
EQK04_RS04425	-3.20723	1.18851e-13	2.37259e-12	hypothetical protein && -
EQK04_RS04895	-1.91859	1.00768e-13	2.02236e-12	uroporphyrinogen decarboxylase && PF01208:Uroporphyrinogen decarboxylase (URO-D)
EQK04_RS16380	2.77853	9.76318e-14	1.96996e-12	flagellar protein FliT && -
EQK04_RS00110	-2.91844	9.01716e-14	1.82927e-12	sporulation peptidase YabG && PF05582:YabG peptidase U57
EQK04_RS18495	2.12456	8.3107e-14	1.69511e-12	beta-galactosidase && PF08532:Beta-galactosidase trimerisation domain|PF02449:Beta-galactosidase|PF08533:Beta-galactosidase C-terminal domain
EQK04_RS18920	-4.33634	7.9987e-14	1.64039e-12	prolyl oligopeptidase family serine peptidase && PF00756:Putative esterase
EQK04_RS17580	-2.36411	6.36064e-14	1.31162e-12	glycosyltransferase family protein && PF02348:Cytidylyltransferase
EQK04_RS18490	2.27521	4.89309e-14	1.01457e-12	glycosyl hydrolase 53 family protein && PF07745:Glycosyl hydrolase family 53
EQK04_RS00790	-2.26782	4.36796e-14	9.1072e-13	hypothetical protein && -
EQK04_RS09590	-3.00688	2.08321e-14	4.36776e-13	glycosyltransferase && PF12996:DUF based on E. rectale Gene description (DUF3880)|PF13524:Glycosyl transferases group 1
EQK04_RS07740	2.19256	1.87809e-14	3.95982e-13	flagellar motor switch protein FliG && PF14841:FliG middle domain|PF01706:FliG C-terminal domain|PF14842:FliG N-terminal domain
EQK04_RS07025	1.89613	1.57681e-14	3.34336e-13	pyruvate carboxylase && PF00364:Biotin-requiring enzyme|PF02786:Carbamoyl-phosphate synthase L chain, ATP binding domain|PF00682:HMGL-like|PF02436:Conserved carboxylase domain|PF02785:Biotin carboxylase C-terminal domain|PF00289:Biotin carboxylase, N-terminal domain
EQK04_RS00955	2.89069	1.50918e-14	3.21815e-13	ABC transporter permease subunit && PF12679:ABC-2 family transporter protein
EQK04_RS00500	-1.98669	1.39081e-14	2.98269e-13	50S ribosomal protein L10 && PF00466:Ribosomal protein L10
EQK04_RS17785	-2.36998	1.10452e-14	2.38233e-13	class I SAM-dependent methyltransferase && PF13489:Methyltransferase domain
EQK04_RS11935	1.90275	1.00813e-14	2.18701e-13	formaldehyde dehydrogenase%2C glutathione-independent && PF00107:Zinc-binding dehydrogenase|PF08240:Alcohol dehydrogenase GroES-like domain
EQK04_RS17620	-2.73466	9.72119e-15	2.12114e-13	cupin domain-containing protein && PF00190:Cupin
EQK04_RS01090	-3.05399	6.92738e-15	1.52038e-13	glycerophosphodiester phosphodiesterase && PF03009:Glycerophosphoryl diester phosphodiesterase family
EQK04_RS01585	-3.03957	5.78882e-15	1.27797e-13	L-lactate permease && PF02652:L-lactate permease
EQK04_RS15065	-3.50373	4.08864e-15	9.07968e-14	DUF1805 domain-containing protein && PF08827:Domain of unknown function (DUF1805)
EQK04_RS13030	2.05248	2.61312e-15	5.83752e-14	AMP-binding protein && PF13193:AMP-binding enzyme C-terminal domain|PF00501:AMP-binding enzyme
EQK04_RS02780	-2.17088	2.20829e-15	4.9627e-14	glutamate-aspartate/proton symporter GltP && PF00375:Sodium:dicarboxylate symporter family
EQK04_RS07760	3.20934	1.4936e-15	3.37678e-14	MotE family protein && PF03448:MgtE intracellular N domain
EQK04_RS05160	-2.73475	1.44614e-15	3.28932e-14	hypothetical protein && -
EQK04_RS07745	2.41213	1.40155e-15	3.20732e-14	flagellar assembly protein FliH && PF02108:Flagellar assembly protein FliH
EQK04_RS02750	2.74858	1.26778e-15	2.91901e-14	CsbD family protein && -
EQK04_RS07795	2.97949	9.46462e-16	2.19264e-14	flagellar motor switch phosphatase FliY && PF04509:CheC-like family|PF01052:Type III flagellar switch regulator (C-ring) FliN C-term
EQK04_RS16385	2.40976	9.15938e-16	2.1351e-14	flagellar export chaperone FliS && PF02561:Flagellar protein FliS
EQK04_RS14505	3.2997	7.4925e-16	1.75746e-14	methyl-accepting chemotaxis protein && PF00672:HAMP domain|PF00015:Methyl-accepting chemotaxis protein (MCP) signalling domain|PF02743:Cache domain
EQK04_RS15310	1.99848	6.85861e-16	1.61889e-14	trypsin-like peptidase domain-containing protein && PF13180:PDZ domain|PF13365:Trypsin-like peptidase domain
EQK04_RS12095	-3.03886	6.02671e-16	1.43153e-14	hypothetical protein && -
EQK04_RS17590	-2.36863	5.81989e-16	1.39121e-14	GNAT family N-acetyltransferase && PF13673:Acetyltransferase (GNAT) domain
EQK04_RS04360	-2.94156	5.63278e-16	1.35512e-14	PqqD family peptide modification chaperone && PF05402:Coenzyme PQQ synthesis protein D (PqqD)
EQK04_RS02725	3.15377	4.41444e-16	1.06886e-14	hypothetical protein && -
EQK04_RS05870	-2.12312	2.91741e-16	7.10977e-15	NAD(P)-dependent alcohol dehydrogenase && PF00107:Zinc-binding dehydrogenase|PF08240:Alcohol dehydrogenase GroES-like domain
EQK04_RS09395	2.1378	2.61618e-16	6.41734e-15	aldehyde dehydrogenase family protein && PF00171:Aldehyde dehydrogenase family
EQK04_RS16695	-2.06121	2.41082e-16	5.95251e-15	glycosyltransferase && PF00535:Glycosyl transferase family 2|PF13489:Methyltransferase domain
EQK04_RS17890	2.52929	2.25325e-16	5.60031e-15	hypothetical protein && -
EQK04_RS00995	2.49923	1.76663e-16	4.4201e-15	ABC transporter ATP-binding protein && PF00005:ABC transporter
EQK04_RS18475	2.44838	1.60381e-16	4.03965e-15	extracellular solute-binding protein && PF13416:Bacterial extracellular solute-binding protein
EQK04_RS08110	-3.42879	1.51897e-16	3.85182e-15	DUF3243 domain-containing protein && -
EQK04_RS09150	-3.10242	1.50926e-16	3.85182e-15	nitrite reductase small subunit NirD && PF00355:Rieske [2Fe-2S] domain
EQK04_RS03435	-2.96749	1.06935e-16	2.74882e-15	glycosyl transferase && PF03407:Nucleotide-diphospho-sugar transferase
EQK04_RS14865	-2.07268	9.1906e-17	2.37878e-15	alanine dehydrogenase && PF05222:Alanine dehydrogenase/PNT, N-terminal domain|PF01262:Alanine dehydrogenase/PNT, C-terminal domain
EQK04_RS08535	-3.66341	8.65082e-17	2.25462e-15	hypothetical protein && -
EQK04_RS07735	2.35076	7.17239e-17	1.88238e-15	flagellar M-ring protein FliF && PF08345:Flagellar M-ring protein C-terminal|PF01514:Secretory protein of YscJ/FliF family
EQK04_RS06645	-2.66713	1.86018e-17	4.91637e-16	manganese catalase family protein && PF05067:Manganese containing catalase
EQK04_RS02330	2.11899	1.68122e-17	4.47492e-16	dicarboxylate/amino acid:cation symporter && PF00375:Sodium:dicarboxylate symporter family
EQK04_RS10235	-2.76206	1.3701e-17	3.67285e-16	germination protein YpeB && PF14620:YpeB sporulation
EQK04_RS13965	2.90662	6.14417e-18	1.65893e-16	hypothetical protein && -
EQK04_RS07750	2.61728	6.13657e-18	1.65893e-16	flagellar protein export ATPase FliI && PF00006:ATP synthase alpha/beta family, nucleotide-binding domain
EQK04_RS04905	-2.28372	5.76305e-18	1.57874e-16	protoporphyrinogen oxidase && PF01593:Flavin containing amine oxidoreductase
EQK04_RS13845	-3.23326	5.72927e-18	1.57874e-16	YtzC family protein && -
EQK04_RS08940	2.87938	2.7618e-18	7.6778e-17	PTS fructose transporter subunit IIBC && PF02378:Phosphotransferase system, EIIC|PF02302:PTS system, Lactose/Cellobiose specific IIB subunit
EQK04_RS18580	2.22318	2.63259e-18	7.37322e-17	hypothetical protein && -
EQK04_RS18570	2.39015	2.13456e-18	6.02332e-17	glycoside hydrolase family 1 protein && PF00232:Glycosyl hydrolase family 1
EQK04_RS11655	-2.70362	2.02738e-18	5.76421e-17	RNA polymerase sporulation sigma factor SigK && PF04542:Sigma-70 region 2|PF04545:Sigma-70, region 4
EQK04_RS15285	-3.209	1.83947e-18	5.26986e-17	spore coat protein && PF07875:Coat F domain
EQK04_RS14010	-3.03985	1.66107e-18	4.79539e-17	cytochrome ubiquinol oxidase subunit I && PF01654:Cytochrome bd terminal oxidase subunit I
EQK04_RS03695	-2.36116	1.50375e-18	4.37486e-17	multifunctional 2'%2C3'-cyclic-nucleotide 2'-phosphodiesterase/3'-nucleotidase/5'-nucleotidase && PF02872:5'-nucleotidase, C-terminal domain|PF00149:Calcineurin-like phosphoesterase
EQK04_RS16460	-12.7944	1.26946e-18	3.7221e-17	two-component system response regulator DegU && PF00072:Response regulator receiver domain|PF00196:Bacterial regulatory proteins, luxR family
EQK04_RS10240	-2.73716	7.10881e-19	2.10074e-17	spore cortex-lytic enzyme && PF01471:Putative peptidoglycan binding domain|PF07486:Cell Wall Hydrolase
EQK04_RS01475	-2.78495	6.30367e-19	1.87759e-17	cell wall hydrolase && PF07486:Cell Wall Hydrolase
EQK04_RS08405	-4.74467	5.59339e-19	1.67936e-17	DUF3992 domain-containing protein && PF13157:Protein of unknown function (DUF3992)
EQK04_RS06530	-2.83193	1.35399e-19	4.098e-18	spore photoproduct lyase && -
EQK04_RS00175	-2.58186	9.29981e-20	2.83758e-18	stage V sporulation protein T && PF04014:Antidote-toxin recognition MazE, bacterial antitoxin|PF15714:Stage V sporulation protein T C-terminal, transcription factor
EQK04_RS01430	-4.72043	8.95454e-20	2.75462e-18	DUF4352 domain-containing protein && PF11611:Domain of unknown function (DUF4352)|PF17118:Domain of unknown function (DUF5105)
EQK04_RS12940	-4.13249	7.33104e-20	2.27383e-18	LuxR C-terminal-related transcriptional regulator && -
EQK04_RS07790	2.96316	6.70184e-20	2.096e-18	flagellar motor switch protein FliM && PF02154:Flagellar motor switch protein FliM|PF01052:Type III flagellar switch regulator (C-ring) FliN C-term
EQK04_RS01635	-3.3469	4.05607e-20	1.2792e-18	amino acid permease && PF00324:Amino acid permease
EQK04_RS18585	2.29056	3.97584e-20	1.26452e-18	hypothetical protein && -
EQK04_RS04900	-2.37684	3.58843e-20	1.15106e-18	ferrochelatase && PF00762:Ferrochelatase
EQK04_RS09575	-3.40312	3.43341e-20	1.11083e-18	glycosyltransferase family 2 protein && PF00535:Glycosyl transferase family 2
EQK04_RS04535	2.28921	2.91503e-20	9.51315e-19	glycerol kinase GlpK && PF02782:FGGY family of carbohydrate kinases, C-terminal domain|PF00370:FGGY family of carbohydrate kinases, N-terminal domain
EQK04_RS17790	-2.6153	9.36146e-21	3.08189e-19	glycosyltransferase family protein && PF13712:Glycosyltransferase like family
EQK04_RS06535	3.33278	7.58439e-21	2.51896e-19	methyl-accepting chemotaxis protein && PF02743:Cache domain|PF00015:Methyl-accepting chemotaxis protein (MCP) signalling domain|PF00672:HAMP domain
EQK04_RS02040	-2.35911	4.38329e-21	1.46879e-19	copper resistance protein CopC && PF04234:CopC domain|PF05425:Copper resistance protein D
EQK04_RS08310	-2.85246	2.57736e-21	8.71426e-20	stage V sporulation protein K && PF00004:ATPase family associated with various cellular activities (AAA)
EQK04_RS09120	-3.41751	2.21714e-21	7.56447e-20	hypothetical protein && PF01391:Collagen triple helix repeat (20 copies)
EQK04_RS07785	3.3095	1.64423e-21	5.66127e-20	flagellar basal body-associated protein FliL && PF03748:Flagellar basal body-associated protein FliL
EQK04_RS16630	2.43644	9.8762e-22	3.43198e-20	ABC transporter substrate-binding protein && PF01547:Bacterial extracellular solute-binding protein
EQK04_RS05090	-3.82831	6.60255e-22	2.31583e-20	ferritin-like domain-containing protein && PF02915:Rubrerythrin
EQK04_RS02930	-2.91949	6.38951e-22	2.26225e-20	hypothetical protein && -
EQK04_RS06885	-3.90077	3.4897e-22	1.24732e-20	YjcZ family sporulation protein && -
EQK04_RS09585	-3.62919	2.82256e-22	1.01856e-20	hypothetical protein && -
EQK04_RS16245	-3.78905	2.14568e-22	7.81819e-21	phosphotransferase && PF00391:PEP-utilising enzyme, mobile domain|PF01326:Pyruvate phosphate dikinase, PEP/pyruvate binding domain
EQK04_RS07085	-3.68863	1.33426e-22	4.90928e-21	YlbD family protein && PF14071:Putative coat protein
EQK04_RS12280	-2.91441	1.22468e-22	4.55072e-21	YhcN/YlaJ family sporulation lipoprotein && PF09580:Sporulation lipoprotein YhcN/YlaJ (Spore_YhcN_YlaJ)
EQK04_RS07730	3.25612	9.04294e-23	3.39381e-21	flagellar hook-basal body complex protein FliE && PF02049:Flagellar hook-basal body complex protein FliE
EQK04_RS14760	3.44909	7.66954e-23	2.90745e-21	hypothetical protein && -
EQK04_RS13125	3.2365	7.13202e-23	2.73127e-21	DUF4352 domain-containing protein && PF11611:Domain of unknown function (DUF4352)
EQK04_RS01095	-3.43317	4.48925e-23	1.73692e-21	glycerol-3-phosphate transporter && PF07690:Major Facilitator Superfamily
EQK04_RS01630	-3.78471	4.33854e-23	1.6961e-21	YqcI/YcgG family protein && PF08892:YqcI/YcgG family
EQK04_RS02615	-3.1427	3.95284e-23	1.56158e-21	type II asparaginase && PF00710:Asparaginase, N-terminal
EQK04_RS02030	-2.6139	3.66439e-23	1.46303e-21	NAD(P)H-dependent oxidoreductase && PF02525:Flavodoxin-like fold
EQK04_RS07725	3.06988	3.56254e-23	1.43766e-21	flagellar basal body rod protein FlgC && PF00460:Flagella basal body rod protein|PF06429:Flagellar basal body rod FlgEFG protein C-terminal
EQK04_RS01580	-3.37365	9.05109e-24	3.69226e-22	L-lactate dehydrogenase && PF02866:lactate/malate dehydrogenase, alpha/beta C-terminal domain|PF00056:lactate/malate dehydrogenase, NAD binding domain
EQK04_RS09215	-4.27012	5.25773e-24	2.16838e-22	glutamate 5-kinase && PF01472:PUA domain|PF00696:Amino acid kinase family
EQK04_RS08825	-3.79445	4.96444e-24	2.07017e-22	glucuronoxylanase && -
EQK04_RS16390	2.77652	3.84979e-24	1.6234e-22	flagellar hook-associated protein 2 && PF07195:Flagellar hook-associated protein 2 C-terminus|PF07196:Flagellin hook IN motif|PF02465:Flagellar hook-associated protein 2 N-terminus
EQK04_RS08225	-3.02245	3.39775e-24	1.44906e-22	S8 family peptidase && PF00082:Subtilase family
EQK04_RS01840	4.26732	2.31494e-24	9.98616e-23	non-ribosomal peptide synthetase && PF13193:AMP-binding enzyme C-terminal domain|PF08659:KR domain|PF00550:Phosphopantetheine attachment site|PF00501:AMP-binding enzyme|PF00668:Condensation domain
EQK04_RS17740	-2.65155	8.71715e-25	3.80413e-23	cytochrome aa3 quinol oxidase subunit II && PF02790:Cytochrome C oxidase subunit II, transmembrane domain
EQK04_RS00990	2.69648	1.69799e-25	7.49712e-24	CPBP family intramembrane metalloprotease && PF02517:CAAX protease self-immunity
EQK04_RS01380	3.34095	1.64214e-25	7.33686e-24	MarR family transcriptional regulator && PF01047:MarR family
EQK04_RS14585	-3.63901	1.47112e-26	6.65194e-25	DUF378 domain-containing protein && -
EQK04_RS05260	3.76814	1.2408e-26	5.67892e-25	hypothetical protein && -
EQK04_RS18575	3.10879	8.67322e-27	4.01859e-25	beta-glucoside-specific PTS transporter subunit IIABC && PF00367:phosphotransferase system, EIIB|PF02378:Phosphotransferase system, EIIC|PF00358:phosphoenolpyruvate-dependent sugar phosphotransferase system, EIIA 1
EQK04_RS08305	-3.50256	3.62807e-27	1.70202e-25	N-acetylmuramoyl-L-alanine amidase && PF05036:Sporulation related domain|PF01520:N-acetylmuramoyl-L-alanine amidase
EQK04_RS04580	-3.63085	3.54397e-27	1.68361e-25	nitric oxide dioxygenase && PF00042:Globin|PF00970:Oxidoreductase FAD-binding domain|PF00175:Oxidoreductase NAD-binding domain
EQK04_RS14870	-2.85067	3.36469e-27	1.61894e-25	biotin transporter BioY && PF02632:BioY family
EQK04_RS17935	3.57248	1.90341e-27	9.27729e-26	PTS lactose/cellobiose transporter subunit IIA && PF02255:PTS system, Lactose/Cellobiose specific IIA subunit
EQK04_RS17940	3.10971	1.88541e-27	9.27729e-26	PTS cellobiose transporter subunit IIC && PF02378:Phosphotransferase system, EIIC
EQK04_RS03660	3.39837	1.29369e-27	6.47361e-26	aspartate aminotransferase family protein && PF00282:Pyridoxal-dependent decarboxylase conserved domain
EQK04_RS18250	3.18903	1.1981e-27	6.07631e-26	beta-glucoside-specific PTS transporter subunit IIABC && PF02378:Phosphotransferase system, EIIC|PF00367:phosphotransferase system, EIIB|PF00358:phosphoenolpyruvate-dependent sugar phosphotransferase system, EIIA 1
EQK04_RS09480	-4.07717	7.55369e-28	3.88343e-26	hypothetical protein && -
EQK04_RS02035	-2.75858	7.35666e-28	3.83466e-26	DUF1775 domain-containing protein && PF07987:Domain of unkown function (DUF1775)
EQK04_RS07765	3.3764	7.0599e-28	3.73181e-26	flagellar hook-length control protein FliK && PF02120:Flagellar hook-length control protein FliK
EQK04_RS04355	-4.08237	5.68176e-28	3.04623e-26	hypothetical protein && -
EQK04_RS06215	-3.22633	3.63133e-28	1.97513e-26	S8 family peptidase && PF00082:Subtilase family
EQK04_RS05650	-4.43621	1.17267e-28	6.47212e-27	hypothetical protein && -
EQK04_RS09895	-5.05858	8.08694e-29	4.5299e-27	Hsp20/alpha crystallin family protein && -
EQK04_RS14855	-3.11055	1.08821e-29	6.18797e-28	WXG100 family type VII secretion target && -
EQK04_RS09155	-2.8582	1.02048e-29	5.89211e-28	nitrite reductase large subunit NirB && PF04324:BFD-like [2Fe-2S] binding domain|PF07992:Pyridine nucleotide-disulphide oxidoreductase|PF01077:Nitrite and sulphite reductase 4Fe-4S domain|PF03460:Nitrite/Sulfite reductase ferredoxin-like half domain
EQK04_RS01910	-3.99068	9.82114e-30	5.75918e-28	peptide MFS transporter && PF00854:POT family
EQK04_RS07775	3.16845	5.79739e-30	3.45359e-28	flagellar basal body rod protein FlgG && PF00460:Flagella basal body rod protein|PF06429:Flagellar basal body rod FlgEFG protein C-terminal
EQK04_RS05645	-4.26307	5.08954e-30	3.08081e-28	spore coat protein && PF07552:Spore Coat Protein X and V domain
EQK04_RS08030	-4.62238	4.9026e-30	3.01631e-28	dipicolinate synthase subunit B && PF02441:Flavoprotein
EQK04_RS12415	-4.98648	4.34014e-30	2.71476e-28	hypothetical protein && -
EQK04_RS19290	-4.15227	2.20491e-30	1.40255e-28	hypothetical protein && PF01391:Collagen triple helix repeat (20 copies)
EQK04_RS02490	3.01985	1.2492e-30	8.08319e-29	2-oxo acid dehydrogenase subunit E2 && PF00364:Biotin-requiring enzyme|PF00198:2-oxoacid dehydrogenases acyltransferase (catalytic domain)|PF02817:e3 binding domain
EQK04_RS05310	-4.78178	1.18163e-30	7.78008e-29	DUF3813 domain-containing protein && -
EQK04_RS07770	3.82508	5.48948e-31	3.67893e-29	flagellar hook assembly protein FlgD && PF03963:Flagellar hook capping protein - N-terminal region
EQK04_RS17930	3.47473	4.33181e-31	2.95587e-29	6-phospho-beta-glucosidase LicH && PF02056:Family 4 glycosyl hydrolase|PF11975:Family 4 glycosyl hydrolase C-terminal domain
EQK04_RS17945	3.7488	3.18697e-31	2.21494e-29	PTS lichenan transporter subunit IIB && PF02302:PTS system, Lactose/Cellobiose specific IIB subunit
EQK04_RS13515	-3.87849	2.9283e-31	2.07357e-29	triacylglycerol lipase && PF01674:Lipase (class 2)
EQK04_RS18245	3.25118	1.33963e-31	9.66855e-30	glycoside hydrolase family 1 protein && PF00232:Glycosyl hydrolase family 1
EQK04_RS08410	-4.071	3.00688e-32	2.21271e-30	hypothetical protein && PF01391:Collagen triple helix repeat (20 copies)
EQK04_RS08200	-5.13589	4.46078e-33	3.34826e-31	DUF1016 domain-containing protein && -
EQK04_RS09220	-5.2185	2.06376e-33	1.58067e-31	pyrroline-5-carboxylate reductase && PF03807:NADP oxidoreductase coenzyme F420-dependent|PF14748:Pyrroline-5-carboxylate reductase dimerisation
EQK04_RS07945	-3.31342	1.95235e-33	1.52649e-31	cellulase family glycosylhydrolase && PF00150:Cellulase (glycosyl hydrolase family 5)
EQK04_RS17950	3.21015	1.49432e-33	1.19323e-31	BglG family transcription antiterminator && PF05043:Mga helix-turn-helix domain|PF08279:HTH domain|PF00874:PRD domain|PF00359:Phosphoenolpyruvate-dependent sugar phosphotransferase system, EIIA 2
EQK04_RS07940	-3.50635	9.94223e-34	8.11156e-32	endo-1%2C4-beta-xylanase && PF00331:Glycosyl hydrolase family 10
EQK04_RS04530	3.36906	5.83218e-34	4.86403e-32	aquaporin family protein && PF00230:Major intrinsic protein
EQK04_RS08025	-4.6644	5.78224e-34	4.86403e-32	dipicolinic acid synthetase subunit A && PF16924:Dipicolinate synthase subunit A N-terminal domain|PF01262:Alanine dehydrogenase/PNT, C-terminal domain
EQK04_RS13930	-4.98173	2.97829e-34	2.59943e-32	ABC transporter ATP-binding protein && PF00005:ABC transporter
EQK04_RS05635	-4.61446	1.99295e-34	1.78084e-32	spore coat protein && PF10612:Spore coat protein Z
EQK04_RS07090	-4.06116	1.00517e-35	9.20095e-34	YlbE-like family protein && -
EQK04_RS00985	3.14522	7.30602e-36	6.85488e-34	sporulation killing factor system radical SAM maturase && PF04055:Radical SAM superfamily
EQK04_RS05885	4.11543	3.07487e-36	2.95897e-34	flagellin Hag && PF00669:Bacterial flagellin N-terminal helical region|PF00700:Bacterial flagellin C-terminal helical region
EQK04_RS17720	4.02417	2.26245e-36	2.23447e-34	spore morphogenesis/germination protein YwcE && -
EQK04_RS13925	-5.41467	1.71818e-36	1.74279e-34	ABC transporter substrate-binding protein && PF09084:NMT1/THI5 like
EQK04_RS09515	-3.74531	8.94108e-37	9.32107e-35	hypothetical protein && -
EQK04_RS17725	-3.66375	7.23699e-37	7.76012e-35	cytochrome aa3 quinol oxidase subunit IV && PF03626:Prokaryotic Cytochrome C oxidase subunit IV
EQK04_RS01835	4.63165	4.90808e-37	5.41766e-35	amino acid adenylation domain-containing protein && PF00501:AMP-binding enzyme|PF00668:Condensation domain|PF00975:Thioesterase domain|PF13193:AMP-binding enzyme C-terminal domain|PF00550:Phosphopantetheine attachment site
EQK04_RS00980	3.5318	2.68098e-37	3.04901e-35	sporulation killing factor && -
EQK04_RS18195	3.46349	1.02567e-37	1.20292e-35	DUF3298 and DUF4163 domain-containing protein && PF13739:Domain of unknown function (DUF4163)|PF11738:Protein of unknown function (DUF3298)
EQK04_RS18190	3.27982	2.39487e-40	2.89933e-38	hypothetical protein && -
EQK04_RS02485	3.346	4.37224e-41	5.46968e-39	alpha-ketoacid dehydrogenase subunit beta && PF02780:Transketolase, C-terminal domain|PF02779:Transketolase, pyrimidine binding domain
EQK04_RS13935	-5.0047	1.76799e-41	2.28802e-39	ABC transporter permease && PF00528:Binding-protein-dependent transport system inner membrane component
EQK04_RS02480	3.39178	1.17103e-42	1.5696e-40	thiamine pyrophosphate-dependent dehydrogenase E1 component subunit alpha && PF00676:Dehydrogenase E1 component
EQK04_RS08595	-4.77716	3.36993e-43	4.6842e-41	Hsp20/alpha crystallin family protein && -
EQK04_RS05890	4.18543	1.38718e-43	2.00234e-41	flagellin Hag && PF00669:Bacterial flagellin N-terminal helical region|PF00700:Bacterial flagellin C-terminal helical region
EQK04_RS02495	3.59292	6.44341e-44	9.67284e-42	dihydrolipoyl dehydrogenase && PF02852:Pyridine nucleotide-disulphide oxidoreductase, dimerisation domain|PF07992:Pyridine nucleotide-disulphide oxidoreductase
EQK04_RS07255	-3.5392	4.58872e-47	7.17561e-45	S8 family serine peptidase && PF13620:Carboxypeptidase regulatory-like domain|PF00082:Subtilase family|PF05922:Peptidase inhibitor I9|PF05547:Immune inhibitor A peptidase M6
EQK04_RS02500	3.66828	1.08212e-47	1.76574e-45	sigma-54-dependent Fis family transcriptional regulator && PF02954:Bacterial regulatory protein, Fis family|PF00158:Sigma-54 interaction domain|PF01590:GAF domain
EQK04_RS17735	-3.72581	3.70669e-48	6.32328e-46	cytochrome aa3 quinol oxidase subunit I && PF00115:Cytochrome C and Quinol oxidase polypeptide I
EQK04_RS08830	-4.53642	1.89712e-49	3.39043e-47	carbohydrate-binding protein && PF04616:Glycosyl hydrolases family 43|PF03422:Carbohydrate binding module (family 6)
EQK04_RS05895	4.59351	6.4851e-50	1.21693e-47	flagellin Hag && PF00700:Bacterial flagellin C-terminal helical region|PF00669:Bacterial flagellin N-terminal helical region
EQK04_RS05675	-4.98813	4.36668e-50	8.62535e-48	stage VI sporulation protein F && -
EQK04_RS17730	-4.44068	4.71141e-51	9.82329e-49	cytochrome aa3 quinol oxidase subunit III && PF00510:Cytochrome c oxidase subunit III
EQK04_RS13135	4.31211	1.10343e-51	2.43599e-49	PAS domain S-box protein && PF00015:Methyl-accepting chemotaxis protein (MCP) signalling domain|PF13426:PAS domain
EQK04_RS01830	5.05564	3.08117e-58	7.22727e-56	amino acid adenylation domain-containing protein && PF00668:Condensation domain|PF13193:AMP-binding enzyme C-terminal domain|PF00501:AMP-binding enzyme|PF00550:Phosphopantetheine attachment site
EQK04_RS01825	4.68753	7.35314e-61	1.83976e-58	amino acid adenylation domain-containing protein && PF13193:AMP-binding enzyme C-terminal domain|PF00550:Phosphopantetheine attachment site|PF00501:AMP-binding enzyme|PF00668:Condensation domain
EQK04_RS12100	-5.5914	4.30236e-61	1.15334e-58	PRC-barrel domain-containing protein && -
EQK04_RS08255	-4.97204	3.67432e-61	1.06075e-58	hypothetical protein && -
EQK04_RS07930	-4.42218	2.42497e-62	7.58409e-60	glycoside hydrolase family 9 protein && PF00942:Cellulose binding domain|PF00759:Glycosyl hydrolase family 9
EQK04_RS05640	-5.00779	1.14378e-62	3.90237e-60	spore coat protein && PF10612:Spore coat protein Z
EQK04_RS04960	-5.19111	6.38316e-63	2.3956e-60	S8 family serine peptidase && PF00082:Subtilase family
EQK04_RS07935	-4.41511	2.04219e-63	8.51594e-61	glycoside hydrolase && PF02011:Glycosyl hydrolase family 48
EQK04_RS03605	-4.67756	1.33025e-65	6.24054e-63	hypothetical protein && -
EQK04_RS18695	4.82382	2.54562e-74	1.36481e-71	hypothetical protein && -
EQK04_RS04350	-5.63863	5.21056e-76	3.2592e-73	ABC transporter ATP-binding protein && PF00005:ABC transporter
EQK04_RS15125	-6.86189	1.08776e-77	8.1647e-75	hypothetical protein && PF12197:Bacillus cereus group antimicrobial protein
EQK04_RS18700	5.52727	1.17332e-91	1.10086e-88	hypothetical protein && -
EQK04_RS08510	-5.91301	8.62349e-115	1.0788e-111	trypsin-like serine protease && PF00089:Trypsin
EQK04_RS06060	7.2481	1.71118e-131	3.21102e-128	trypsin-like peptidase domain-containing protein && PF13180:PDZ domain|PF13365:Trypsin-like peptidase domain
EQK04_RS04345	-7.40272	3.84058e-164	1.44137e-160	hypothetical protein && -

## Sheet: Table S2
Table S2 The differentially expressed genes in B. pumilus 62A relative to SCU11 ∆hpr∆degU (24 h)
Gene_id	log2FoldChange	p-value	padj	Gene_description
EQK04_RS06060	6.28967	7.4e-181	1.39e-177	trypsin-like peptidase domain-containing protein && PF13180:PDZ domain|PF13365:Trypsin-like peptidase domain
EQK04_RS18250	5.96372	2.38e-110	5.94e-108	beta-glucoside-specific PTS transporter subunit IIABC && PF02378:Phosphotransferase system, EIIC|PF00367:phosphotransferase system, EIIB|PF00358:phosphoenolpyruvate-dependent sugar phosphotransferase system, EIIA 1
EQK04_RS05885	5.95645	2.76e-77	2.72e-75	flagellin Hag && PF00669:Bacterial flagellin N-terminal helical region|PF00700:Bacterial flagellin C-terminal helical region
EQK04_RS18245	5.8169	5.87e-100	1.16e-97	glycoside hydrolase family 1 protein && PF00232:Glycosyl hydrolase family 1
EQK04_RS05895	5.76313	1.91e-76	1.8e-74	flagellin Hag && PF00700:Bacterial flagellin C-terminal helical region|PF00669:Bacterial flagellin N-terminal helical region
EQK04_RS18700	5.74373	2.89e-147	2.71e-144	hypothetical protein && -
EQK04_RS00980	5.37252	3.21e-127	1e-124	sporulation killing factor && -
EQK04_RS00985	5.28056	2.67e-145	1.67e-142	sporulation killing factor system radical SAM maturase && PF04055:Radical SAM superfamily
EQK04_RS13135	5.26607	8.3e-114	2.4e-111	PAS domain S-box protein && PF00015:Methyl-accepting chemotaxis protein (MCP) signalling domain|PF13426:PAS domain
EQK04_RS05890	5.22763	9.71e-71	7.91e-69	flagellin Hag && PF00669:Bacterial flagellin N-terminal helical region|PF00700:Bacterial flagellin C-terminal helical region
EQK04_RS18695	5.1691	4.7e-130	2.2e-127	hypothetical protein && -
EQK04_RS14190	5.03745	0.0272302	0.059384	16S ribosomal RNA && -
EQK04_RS04530	4.9324	3.15e-95	4.92e-93	aquaporin family protein && PF00230:Major intrinsic protein
EQK04_RS13410	4.87123	6.17e-62	4.21e-60	ABC transporter ATP-binding protein && PF00005:ABC transporter
EQK04_RS02725	4.73473	7.41e-103	1.65e-100	hypothetical protein && -
EQK04_RS17945	4.52573	4.78e-53	2.42e-51	PTS lichenan transporter subunit IIB && PF02302:PTS system, Lactose/Cellobiose specific IIB subunit
EQK04_RS18195	4.40896	4.84e-112	1.3e-109	DUF3298 and DUF4163 domain-containing protein && PF13739:Domain of unknown function (DUF4163)|PF11738:Protein of unknown function (DUF3298)
EQK04_RS13415	4.37823	9.85e-70	7.54e-68	ABC transporter permease && -
EQK04_RS17935	4.35993	2.44e-45	9.23e-44	PTS lactose/cellobiose transporter subunit IIA && PF02255:PTS system, Lactose/Cellobiose specific IIA subunit
EQK04_RS17940	4.20776	1.8e-70	1.44e-68	PTS cellobiose transporter subunit IIC && PF02378:Phosphotransferase system, EIIC
EQK04_RS17930	4.19423	2.16e-82	2.53e-80	6-phospho-beta-glucosidase LicH && PF02056:Family 4 glycosyl hydrolase|PF11975:Family 4 glycosyl hydrolase C-terminal domain
EQK04_RS01825	4.15695	1.14e-83	1.37e-81	amino acid adenylation domain-containing protein && PF13193:AMP-binding enzyme C-terminal domain|PF00550:Phosphopantetheine attachment site|PF00501:AMP-binding enzyme|PF00668:Condensation domain
EQK04_RS00990	4.14648	1.05e-92	1.51e-90	CPBP family intramembrane metalloprotease && PF02517:CAAX protease self-immunity
EQK04_RS14505	4.0364	1.83e-24	3.87e-23	methyl-accepting chemotaxis protein && PF00672:HAMP domain|PF00015:Methyl-accepting chemotaxis protein (MCP) signalling domain|PF02743:Cache domain
EQK04_RS01830	4.00207	1.91e-57	1.1e-55	amino acid adenylation domain-containing protein && PF00668:Condensation domain|PF13193:AMP-binding enzyme C-terminal domain|PF00501:AMP-binding enzyme|PF00550:Phosphopantetheine attachment site
EQK04_RS13125	3.9389	5.43e-42	1.94e-40	DUF4352 domain-containing protein && PF11611:Domain of unknown function (DUF4352)
EQK04_RS01835	3.78313	7.83e-42	2.77e-40	amino acid adenylation domain-containing protein && PF00501:AMP-binding enzyme|PF00668:Condensation domain|PF00975:Thioesterase domain|PF13193:AMP-binding enzyme C-terminal domain|PF00550:Phosphopantetheine attachment site
EQK04_RS14330	3.65018	0.00377201	0.0102975	DUF2577 family protein && -
EQK04_RS10670	3.61955	1.06e-60	7.08e-59	radical SAM protein && PF04055:Radical SAM superfamily
EQK04_RS10665	3.59936	1.34e-51	6.38e-50	MFS transporter && PF07690:Major Facilitator Superfamily
EQK04_RS01840	3.59625	2.15e-35	6.46e-34	non-ribosomal peptide synthetase && PF13193:AMP-binding enzyme C-terminal domain|PF08659:KR domain|PF00550:Phosphopantetheine attachment site|PF00501:AMP-binding enzyme|PF00668:Condensation domain
EQK04_RS03065	3.58761	3.33e-06	1.61e-05	sigma-70 family RNA polymerase sigma factor && PF08281:Sigma-70, region 4|PF04542:Sigma-70 region 2
EQK04_RS02100	3.57945	2.41e-55	1.28e-53	excalibur calcium-binding domain-containing protein && -
EQK04_RS17880	3.56084	1.87e-41	6.55e-40	transporter substrate-binding domain-containing protein && PF00497:Bacterial extracellular solute-binding proteins, family 3
EQK04_RS16630	3.50763	7.79e-70	6.09e-68	ABC transporter substrate-binding protein && PF01547:Bacterial extracellular solute-binding protein
EQK04_RS17950	3.4915	1.12e-56	6.35e-55	BglG family transcription antiterminator && PF05043:Mga helix-turn-helix domain|PF08279:HTH domain|PF00874:PRD domain|PF00359:Phosphoenolpyruvate-dependent sugar phosphotransferase system, EIIA 2
EQK04_RS10660	3.48118	5.35e-51	2.39e-49	DinB family protein && PF12867:DinB superfamily
EQK04_RS08940	3.45375	1.27e-31	3.4e-30	PTS fructose transporter subunit IIBC && PF02378:Phosphotransferase system, EIIC|PF02302:PTS system, Lactose/Cellobiose specific IIB subunit
EQK04_RS10655	3.42455	5.04e-50	2.17e-48	hypothetical protein && -
EQK04_RS06535	3.39525	4.25e-33	1.23e-31	methyl-accepting chemotaxis protein && PF02743:Cache domain|PF00015:Methyl-accepting chemotaxis protein (MCP) signalling domain|PF00672:HAMP domain
EQK04_RS05260	3.38114	6.14e-31	1.6e-29	hypothetical protein && -
EQK04_RS02495	3.36578	4.14e-73	3.7e-71	dihydrolipoyl dehydrogenase && PF02852:Pyridine nucleotide-disulphide oxidoreductase, dimerisation domain|PF07992:Pyridine nucleotide-disulphide oxidoreductase
EQK04_RS01380	3.34167	1.3e-36	4.04e-35	MarR family transcriptional regulator && PF01047:MarR family
EQK04_RS02500	3.29311	9.88e-59	6.08e-57	sigma-54-dependent Fis family transcriptional regulator && PF02954:Bacterial regulatory protein, Fis family|PF00158:Sigma-54 interaction domain|PF01590:GAF domain
EQK04_RS02330	3.29215	2.37e-45	9.06e-44	dicarboxylate/amino acid:cation symporter && PF00375:Sodium:dicarboxylate symporter family
EQK04_RS14760	3.24205	6.26e-39	2.06e-37	hypothetical protein && -
EQK04_RS18575	3.22721	6.84e-39	2.23e-37	beta-glucoside-specific PTS transporter subunit IIABC && PF00367:phosphotransferase system, EIIB|PF02378:Phosphotransferase system, EIIC|PF00358:phosphoenolpyruvate-dependent sugar phosphotransferase system, EIIA 1
EQK04_RS00950	3.21174	1.15e-19	1.85e-18	ABC transporter ATP-binding protein && PF13732:Domain of unknown function (DUF4162)|PF00005:ABC transporter
EQK04_RS16620	3.17358	3.84e-23	7.38e-22	carbohydrate ABC transporter permease && PF00528:Binding-protein-dependent transport system inner membrane component
EQK04_RS16625	3.14423	3.39e-23	6.55e-22	sugar ABC transporter permease && PF00528:Binding-protein-dependent transport system inner membrane component
EQK04_RS15650	3.1378	7.7e-21	1.33e-19	diguanylate cyclase && PF16927:N-terminal 7TM region of histidine kinase|PF00990:Diguanylate cyclase, GGDEF domain
EQK04_RS03660	3.13264	3.21e-36	9.86e-35	aspartate aminotransferase family protein && PF00282:Pyridoxal-dependent decarboxylase conserved domain
EQK04_RS06425	3.12793	5.09e-12	4.66e-11	flagellar motor stator protein MotA && PF01618:MotA/TolQ/ExbB proton channel family
EQK04_RS00955	3.12198	3.86e-18	5.61e-17	ABC transporter permease subunit && PF12679:ABC-2 family transporter protein
EQK04_RS13860	3.11916	1.59e-32	4.52e-31	sporulation protein && PF07070:SpoOM protein
EQK04_RS03645	3.07802	2.94e-31	7.72e-30	DoxX family protein && PF07681:DoxX
EQK04_RS01145	3.06043	0.0206266	0.046413	DsrE/DsrF/DrsH-like family protein && PF13686:DsrE/DsrF/DrsH-like family
EQK04_RS02485	3.0441	9e-52	4.44e-50	alpha-ketoacid dehydrogenase subunit beta && PF02780:Transketolase, C-terminal domain|PF02779:Transketolase, pyrimidine binding domain
EQK04_RS18115	3.04372	4.81e-27	1.1e-25	BglG family transcription antiterminator && PF05043:Mga helix-turn-helix domain|PF00874:PRD domain|PF08279:HTH domain|PF00359:Phosphoenolpyruvate-dependent sugar phosphotransferase system, EIIA 2|PF02302:PTS system, Lactose/Cellobiose specific IIB subunit
EQK04_RS08935	3.03918	5.29e-16	6.65e-15	fructose PTS transporter subunit IIA && PF00359:Phosphoenolpyruvate-dependent sugar phosphotransferase system, EIIA 2
EQK04_RS18190	3.02277	6.45e-56	3.51e-54	hypothetical protein && -
EQK04_RS02480	3.01836	2.21e-56	1.23e-54	thiamine pyrophosphate-dependent dehydrogenase E1 component subunit alpha && PF00676:Dehydrogenase E1 component
EQK04_RS07775	2.99179	3.92e-32	1.08e-30	flagellar basal body rod protein FlgG && PF00460:Flagella basal body rod protein|PF06429:Flagellar basal body rod FlgEFG protein C-terminal
EQK04_RS02490	2.98025	2.68e-48	1.08e-46	2-oxo acid dehydrogenase subunit E2 && PF00364:Biotin-requiring enzyme|PF00198:2-oxoacid dehydrogenases acyltransferase (catalytic domain)|PF02817:e3 binding domain
EQK04_RS00995	2.95359	1.94e-37	6.11e-36	ABC transporter ATP-binding protein && PF00005:ABC transporter
EQK04_RS18265	2.93645	5.27e-08	3.22e-07	chemotaxis protein && PF00015:Methyl-accepting chemotaxis protein (MCP) signalling domain
EQK04_RS08945	2.91536	1.12e-08	7.4e-08	1-phosphofructokinase && PF00294:pfkB family carbohydrate kinase
EQK04_RS07770	2.9076	2.51e-24	5.25e-23	flagellar hook assembly protein FlgD && PF03963:Flagellar hook capping protein - N-terminal region
EQK04_RS08930	2.87731	6.58e-20	1.08e-18	class II fructose-bisphosphate aldolase && PF01116:Fructose-bisphosphate aldolase class-II
EQK04_RS07765	2.86056	2.06e-26	4.58e-25	flagellar hook-length control protein FliK && PF02120:Flagellar hook-length control protein FliK
EQK04_RS16825	2.84537	1.64e-13	1.7e-12	hypothetical protein && -
EQK04_RS17720	2.83658	4.77e-51	2.16e-49	spore morphogenesis/germination protein YwcE && -
EQK04_RS02750	2.82217	8.69e-22	1.58e-20	CsbD family protein && -
EQK04_RS07805	2.81945	2.56e-17	3.56e-16	flagella biosynthesis regulatory protein FliZ && PF04347:Flagellar biosynthesis protein, FliO
EQK04_RS19245	2.72137	6.72e-23	1.29e-21	signal recognition particle sRNA large type && -
EQK04_RS12815	2.68449	6.01e-07	3.25e-06	hypothetical protein && -
EQK04_RS18585	2.67266	7.14e-44	2.62e-42	hypothetical protein && -
EQK04_RS15385	2.67171	2.65e-18	4e-17	PspA/IM30 family protein && PF04012:PspA/IM30 family
EQK04_RS05470	2.65471	3.73e-40	1.26e-38	peptide ABC transporter substrate-binding protein && PF00496:Bacterial extracellular solute-binding proteins, family 5 Middle
EQK04_RS06000	2.64056	9.32e-07	4.92e-06	hypothetical protein && -
EQK04_RS07785	2.63031	6.07e-22	1.12e-20	flagellar basal body-associated protein FliL && PF03748:Flagellar basal body-associated protein FliL
EQK04_RS17895	2.62132	9.44e-24	1.92e-22	GTP pyrophosphokinase family protein && PF04607:Region found in RelA / SpoT proteins
EQK04_RS07790	2.58425	2.66e-20	4.45e-19	flagellar motor switch protein FliM && PF02154:Flagellar motor switch protein FliM|PF01052:Type III flagellar switch regulator (C-ring) FliN C-term
EQK04_RS12820	2.55121	1.3e-16	1.72e-15	AAA family ATPase && PF13175:AAA ATPase domain
EQK04_RS07760	2.51408	2.88e-13	2.93e-12	MotE family protein && PF03448:MgtE intracellular N domain
EQK04_RS00975	2.49782	1.92e-09	1.42e-08	RidA family protein && PF01042:Endoribonuclease L-PSP
EQK04_RS18105	2.49362	7.12e-06	3.3e-05	mannonate dehydratase && -
EQK04_RS18475	2.48898	4.43e-27	1.02e-25	extracellular solute-binding protein && PF13416:Bacterial extracellular solute-binding protein
EQK04_RS07730	2.48729	1.1e-21	1.99e-20	flagellar hook-basal body complex protein FliE && PF02049:Flagellar hook-basal body complex protein FliE
EQK04_RS16390	2.48674	1.82e-22	3.41e-21	flagellar hook-associated protein 2 && PF07195:Flagellar hook-associated protein 2 C-terminus|PF07196:Flagellin hook IN motif|PF02465:Flagellar hook-associated protein 2 N-terminus
EQK04_RS16385	2.47673	8.91e-23	1.69e-21	flagellar export chaperone FliS && PF02561:Flagellar protein FliS
EQK04_RS07780	2.47478	1.8e-10	1.44e-09	flagellar FlbD family protein && -
EQK04_RS07800	2.47121	7.68e-11	6.29e-10	response regulator && PF00072:Response regulator receiver domain
EQK04_RS07750	2.47121	7.72e-21	1.33e-19	flagellar protein export ATPase FliI && PF00006:ATP synthase alpha/beta family, nucleotide-binding domain
EQK04_RS07815	2.46241	0.000823857	0.00258602	flagellar biosynthesis protein FliQ && -
EQK04_RS07795	2.46146	7.18e-17	9.65e-16	flagellar motor switch phosphatase FliY && PF04509:CheC-like family|PF01052:Type III flagellar switch regulator (C-ring) FliN C-term
EQK04_RS18570	2.45314	5.94e-29	1.49e-27	glycoside hydrolase family 1 protein && PF00232:Glycosyl hydrolase family 1
EQK04_RS15390	2.44798	2.35e-13	2.41e-12	hypothetical protein && -
EQK04_RS07280	2.44251	6.93e-17	9.35e-16	NAD(P)-binding protein && PF08666:SAF domain|PF01113:Dihydrodipicolinate reductase, N-terminus
EQK04_RS07290	2.4407	1.71e-08	1.11e-07	PTS glucitol/sorbitol transporter subunit IIC && PF03608:PTS system enzyme II sorbitol-specific factor
EQK04_RS08950	2.42188	1.79e-07	1.03e-06	MurR/RpiR family transcriptional regulator && PF01380:SIS domain|PF01418:Helix-turn-helix domain, rpiR family
EQK04_RS07810	2.40924	7.24e-07	3.87e-06	flagellar type III secretion system pore protein FliP && PF00813:FliP family
EQK04_RS08490	2.40732	6.01e-33	1.72e-31	metallophosphoesterase && PF13671:AAA domain|PF09511:RNA ligase|PF00149:Calcineurin-like phosphoesterase
EQK04_RS16645	2.3829	1.25e-21	2.24e-20	sugar-binding protein && PF13407:Periplasmic binding protein domain
EQK04_RS18110	2.37059	5.45e-13	5.37e-12	PTS transporter subunit EIIC && PF02378:Phosphotransferase system, EIIC
EQK04_RS05995	2.37022	1.58e-06	8.07e-06	PTS sugar transporter subunit IIB && -
EQK04_RS05985	2.36713	5.03e-09	3.5e-08	PTS sugar transporter subunit IIA && PF00359:Phosphoenolpyruvate-dependent sugar phosphotransferase system, EIIA 2
EQK04_RS07285	2.35228	1.17e-05	5.22e-05	transcriptional regulator GutM && PF06923:Glucitol operon activator protein (GutM)
EQK04_RS03350	2.34462	3.17e-06	1.54e-05	hypothetical protein && -
EQK04_RS04535	2.3394	9.18e-32	2.49e-30	glycerol kinase GlpK && PF02782:FGGY family of carbohydrate kinases, C-terminal domain|PF00370:FGGY family of carbohydrate kinases, N-terminal domain
EQK04_RS01285	2.33856	2.49e-11	2.14e-10	fructose PTS transporter subunit IIB && PF02302:PTS system, Lactose/Cellobiose specific IIB subunit
EQK04_RS01245	2.33769	4.95e-11	4.16e-10	beta-glucoside-specific PTS transporter subunit IIABC && PF02378:Phosphotransferase system, EIIC|PF00358:phosphoenolpyruvate-dependent sugar phosphotransferase system, EIIA 1|PF00367:phosphotransferase system, EIIB
EQK04_RS07740	2.3246	7.97e-27	1.81e-25	flagellar motor switch protein FliG && PF14841:FliG middle domain|PF01706:FliG C-terminal domain|PF14842:FliG N-terminal domain
EQK04_RS07755	2.31842	8.39e-09	5.67e-08	flagellar biosynthesis chaperone FliJ && PF02050:Flagellar FliJ protein
EQK04_RS01015	2.2912	2.77e-18	4.16e-17	hypothetical protein && -
EQK04_RS01005	2.28747	8.82e-24	1.82e-22	HEAT repeat domain-containing protein && PF13646:HEAT repeats
EQK04_RS16430	2.28695	0.000339158	0.00116394	flagellar biosynthesis anti-sigma factor FlgM && -
EQK04_RS07725	2.26569	2.66e-18	4.01e-17	flagellar basal body rod protein FlgC && PF00460:Flagella basal body rod protein|PF06429:Flagellar basal body rod FlgEFG protein C-terminal
EQK04_RS07735	2.25688	5.42e-28	1.3e-26	flagellar M-ring protein FliF && PF08345:Flagellar M-ring protein C-terminal|PF01514:Secretory protein of YscJ/FliF family
EQK04_RS13030	2.2563	3.19e-32	8.86e-31	AMP-binding protein && PF13193:AMP-binding enzyme C-terminal domain|PF00501:AMP-binding enzyme
EQK04_RS07745	2.24896	2.47e-18	3.75e-17	flagellar assembly protein FliH && PF02108:Flagellar assembly protein FliH
EQK04_RS16375	2.24214	1.52e-07	8.83e-07	hypothetical protein && -
EQK04_RS01010	2.23556	2.52e-23	4.92e-22	TlpA family protein disulfide reductase && PF13905:Thioredoxin-like
EQK04_RS07820	2.224	1.05e-05	4.69e-05	flagellar type III secretion system protein FliR && PF01311:Bacterial export proteins, family 1
EQK04_RS05440	2.22063	2.33e-31	6.16e-30	dipeptide ABC transporter ATP-binding protein && PF08352:Oligopeptide/dipeptide transporter, C-terminal region|PF00005:ABC transporter
EQK04_RS17890	2.22011	7.67e-28	1.82e-26	hypothetical protein && -
EQK04_RS11845	2.21765	0.00077809	0.00245675	hypothetical protein && -
EQK04_RS17885	2.21085	1.27e-27	2.97e-26	RapH N-terminal domain-containing protein && -
EQK04_RS18290	2.2042	1.58e-23	3.13e-22	hypothetical protein && -
EQK04_RS07295	2.19836	1.3e-13	1.36e-12	PTS glucitol/sorbitol transporter subunit IIB && PF07663:Sorbitol phosphotransferase enzyme II C-terminus|PF03612:Sorbitol phosphotransferase enzyme II N-terminus
EQK04_RS14515	2.19262	7.59e-12	6.83e-11	methyl-accepting chemotaxis protein && PF00015:Methyl-accepting chemotaxis protein (MCP) signalling domain|PF00672:HAMP domain|PF02743:Cache domain
EQK04_RS16380	2.18813	7.57e-19	1.18e-17	flagellar protein FliT && -
EQK04_RS18685	2.14928	1.5e-09	1.12e-08	beta-glucoside-specific PTS transporter subunit IIABC && PF00367:phosphotransferase system, EIIB|PF02378:Phosphotransferase system, EIIC|PF00358:phosphoenolpyruvate-dependent sugar phosphotransferase system, EIIA 1
EQK04_RS06150	2.14806	0.00243462	0.00692363	multidrug efflux SMR transporter && PF00893:Small Multidrug Resistance protein
EQK04_RS03405	2.14023	4.45e-13	4.43e-12	DUF3900 domain-containing protein && PF13039:Protein of unknown function (DUF3900)|PF13037:Domain of unknown function (DUF3898)
EQK04_RS06420	2.13679	4.88e-09	3.41e-08	flagellar motor protein MotB && PF00691:OmpA family|PF13677:Membrane MotB of proton-channel complex MotA/MotB
EQK04_RS10685	2.13642	2.66e-21	4.76e-20	alpha/beta fold hydrolase && PF00561:alpha/beta hydrolase fold
EQK04_RS05990	2.13175	1.01e-09	7.7e-09	PTS galactitol transporter subunit IIC && PF03611:PTS system sugar-specific permease component
EQK04_RS02085	2.12452	9.39e-21	1.61e-19	DUF2651 family protein && -
EQK04_RS03155	2.11861	1.6e-15	1.96e-14	phosphoribosylformylglycinamidine cyclo-ligase && PF02769:AIR synthase related protein, C-terminal domain|PF00586:AIR synthase related protein, N-terminal domain
EQK04_RS03100	2.10427	2.3e-15	2.78e-14	hypothetical protein && -
EQK04_RS02045	2.08504	3.71e-18	5.46e-17	PTS mannitol transporter subunit IICB && PF02302:PTS system, Lactose/Cellobiose specific IIB subunit|PF02378:Phosphotransferase system, EIIC
EQK04_RS08805	2.0778	3.99e-11	3.39e-10	PRD domain-containing protein && PF00874:PRD domain|PF03123:CAT RNA binding domain
EQK04_RS06240	2.07619	7.69e-12	6.9e-11	PepSY domain-containing protein && PF03413:Peptidase propeptide and YPEB domain
EQK04_RS16640	2.07529	7.03e-15	8.21e-14	histidine kinase && PF02518:Histidine kinase-, DNA gyrase B-, and HSP90-like ATPase|PF06580:Histidine kinase|PF00672:HAMP domain
EQK04_RS02335	2.06509	4.27e-06	2.04e-05	ABC transporter ATP-binding protein && PF00005:ABC transporter
EQK04_RS02505	2.06469	0.000394688	0.00133228	tRNA-Asn && -
EQK04_RS05455	2.06421	1.74e-20	2.96e-19	ABC transporter permease && PF00528:Binding-protein-dependent transport system inner membrane component|PF12911:N-terminal TM domain of oligopeptide transport permease C
EQK04_RS17925	2.04465	4.39e-10	3.43e-09	hypothetical protein && -
EQK04_RS03170	2.02167	3.17e-14	3.57e-13	phosphoribosylamine--glycine ligase && PF01071:Phosphoribosylglycinamide synthetase, ATP-grasp (A) domain|PF02844:Phosphoribosylglycinamide synthetase, N domain|PF02843:Phosphoribosylglycinamide synthetase, C domain
EQK04_RS14375	2.01883	0.0034357	0.00946902	hypothetical protein && -
EQK04_RS11830	2.01743	9.77e-06	4.39e-05	DUF2750 domain-containing protein && PF11042:Protein of unknown function (DUF2750)
EQK04_RS18055	2.0174	0.014058	0.0331854	NEAT domain-containing protein && PF05031:Iron Transport-associated domain
EQK04_RS11820	2.01713	2.11e-07	1.2e-06	hypothetical protein && -
EQK04_RS18025	2.01645	8.15e-07	4.34e-06	class B sortase && PF04203:Sortase family
EQK04_RS11840	2.01171	4.57e-09	3.2e-08	hypothetical protein && -
EQK04_RS03980	2.00997	2.86e-06	1.42e-05	DUF393 domain-containing protein && PF04134:Protein of unknown function, DUF393
EQK04_RS18035	2.00626	0.000218353	0.000774143	iron ABC transporter permease && PF01032:FecCD transport family
EQK04_RS02090	2.00068	4.81e-20	7.98e-19	hypothetical protein && -
EQK04_RS02755	1.99857	1.01e-15	1.24e-14	O-methyltransferase && PF01596:O-methyltransferase
EQK04_RS17775	1.9977	4.92e-08	3.03e-07	GtrA family protein && PF04138:GtrA-like protein
EQK04_RS17875	1.99617	0.000515034	0.0016902	amino acid ABC transporter permease && PF00528:Binding-protein-dependent transport system inner membrane component
EQK04_RS18100	1.99	1.11e-12	1.06e-11	glycoside hydrolase family 1 protein && PF00232:Glycosyl hydrolase family 1
EQK04_RS11835	1.98945	0.000679533	0.0021693	DNA-binding protein && -
EQK04_RS18580	1.98034	3.38e-26	7.42e-25	hypothetical protein && -
EQK04_RS05445	1.9798	1.62e-26	3.67e-25	peptide-binding protein && PF00496:Bacterial extracellular solute-binding proteins, family 5 Middle
EQK04_RS18680	1.97793	1.14e-12	1.09e-11	6-phospho-beta-glucosidase BglA && PF00232:Glycosyl hydrolase family 1
EQK04_RS06005	1.9731	2.39e-09	1.74e-08	alcohol dehydrogenase catalytic domain-containing protein && PF08240:Alcohol dehydrogenase GroES-like domain|PF00107:Zinc-binding dehydrogenase
EQK04_RS01290	1.96727	1.24e-10	1.01e-09	PTS sugar transporter subunit IIA && PF00359:Phosphoenolpyruvate-dependent sugar phosphotransferase system, EIIA 2
EQK04_RS12580	1.96408	1.7e-05	7.41e-05	teichoic acid D-Ala incorporation-associated protein DltX && -
EQK04_RS18480	1.96369	1.02e-11	9.09e-11	sugar ABC transporter permease && PF00528:Binding-protein-dependent transport system inner membrane component
EQK04_RS11825	1.96336	0.000126108	0.000471615	hypothetical protein && -
EQK04_RS06015	1.95759	2.08e-09	1.53e-08	alpha-ketoacid dehydrogenase subunit beta && PF02779:Transketolase, pyrimidine binding domain|PF02780:Transketolase, C-terminal domain
EQK04_RS03150	1.9565	4.13e-16	5.24e-15	amidophosphoribosyltransferase && PF13522:Glutamine amidotransferase domain|PF00156:Phosphoribosyl transferase domain
EQK04_RS01470	1.95298	2.03e-17	2.83e-16	DUF4352 domain-containing protein && PF11611:Domain of unknown function (DUF4352)|PF17118:Domain of unknown function (DUF5105)
EQK04_RS01280	1.95044	1.05e-14	1.22e-13	PTS fructose transporter subunit IIC && PF02378:Phosphotransferase system, EIIC
EQK04_RS06590	1.93701	3.76e-15	4.48e-14	chemotaxis protein && PF01584:CheW-like domain|PF00072:Response regulator receiver domain
EQK04_RS06010	1.93084	1.82e-07	1.05e-06	pyruvate dehydrogenase (acetyl-transferring) E1 component subunit alpha && PF00676:Dehydrogenase E1 component
EQK04_RS16435	1.92578	0.000883867	0.00275364	membrane protein && -
EQK04_RS16635	1.91824	9.73e-16	1.2e-14	response regulator && PF12833:Helix-turn-helix domain|PF00072:Response regulator receiver domain
EQK04_RS05435	1.91759	6.09e-22	1.12e-20	ABC transporter ATP-binding protein && PF08352:Oligopeptide/dipeptide transporter, C-terminal region|PF00005:ABC transporter
EQK04_RS05450	1.91659	2.01e-23	3.97e-22	ABC transporter permease && PF00528:Binding-protein-dependent transport system inner membrane component
EQK04_RS02130	1.91574	5.28e-18	7.59e-17	biotin-dependent carboxyltransferase family protein && PF02626:Carboxyltransferase domain, subdomain A and B
EQK04_RS06625	1.91167	2.54e-14	2.9e-13	L%2CD-transpeptidase family protein && PF03734:L,D-transpeptidase catalytic domain|PF01476:LysM domain
EQK04_RS03665	1.91034	3.07e-08	1.94e-07	methyl-accepting chemotaxis protein && PF00015:Methyl-accepting chemotaxis protein (MCP) signalling domain|PF00672:HAMP domain
EQK04_RS03070	1.89601	1.07e-10	8.65e-10	DUF4179 domain-containing protein && PF13786:Domain of unknown function (DUF4179)
EQK04_RS02720	1.88614	0.0189891	0.0432735	LLM class flavin-dependent oxidoreductase && PF00296:Luciferase-like monooxygenase
EQK04_RS18490	1.86968	7.77e-16	9.68e-15	glycosyl hydrolase 53 family protein && PF07745:Glycosyl hydrolase family 53
EQK04_RS01670	1.86908	0.00503721	0.0134194	cupin domain-containing protein && PF07883:Cupin domain
EQK04_RS13420	1.86884	2.2e-22	4.11e-21	amidohydrolase family protein && PF01979:Amidohydrolase family
EQK04_RS06160	1.86355	9.89e-16	1.22e-14	hypothetical protein && -
EQK04_RS18045	1.86042	0.0115676	0.0279396	NEAT domain-containing protein && PF05031:Iron Transport-associated domain
EQK04_RS02115	1.85837	4.36e-18	6.31e-17	divalent metal cation transporter && PF01566:Natural resistance-associated macrophage protein
EQK04_RS02120	1.85649	1.04e-13	1.12e-12	putative hydro-lyase && PF07286:Protein of unknown function (DUF1445)
EQK04_RS06155	1.85505	4.58e-06	2.17e-05	multidrug efflux SMR transporter && PF00893:Small Multidrug Resistance protein
EQK04_RS15310	1.84829	1.08e-23	2.18e-22	trypsin-like peptidase domain-containing protein && PF13180:PDZ domain|PF13365:Trypsin-like peptidase domain
EQK04_RS02235	1.84125	0.00184398	0.00541643	glycosyltransferase family 2 protein && PF13641:Glycosyltransferase like family 2
EQK04_RS18485	1.83732	1.08e-08	7.13e-08	sugar ABC transporter permease && PF00528:Binding-protein-dependent transport system inner membrane component
EQK04_RS13965	1.83403	1.06e-14	1.22e-13	hypothetical protein && -
EQK04_RS00830	1.83213	2.08e-14	2.39e-13	flagellin Hag && PF00669:Bacterial flagellin N-terminal helical region|PF00700:Bacterial flagellin C-terminal helical region
EQK04_RS17985	1.82763	9.41e-16	1.17e-14	pectate lyase && PF00544:Pectate lyase
EQK04_RS18495	1.81742	6.83e-17	9.25e-16	beta-galactosidase && PF08532:Beta-galactosidase trimerisation domain|PF02449:Beta-galactosidase|PF08533:Beta-galactosidase C-terminal domain
EQK04_RS02125	1.81396	2.5e-15	3.02e-14	5-oxoprolinase subunit PxpB && PF02682:Carboxyltransferase domain, subdomain C and D
EQK04_RS02095	1.81315	3.63e-18	5.37e-17	VOC family protein && PF12681:Glyoxalase-like domain
EQK04_RS04615	1.81101	6.77e-06	3.15e-05	sigma-70 family RNA polymerase sigma factor && PF04542:Sigma-70 region 2|PF08281:Sigma-70, region 4
EQK04_RS04540	1.8088	3.49e-20	5.82e-19	glycerol-3-phosphate dehydrogenase && PF01266:FAD dependent oxidoreductase|PF16901:C-terminal domain of alpha-glycerophosphate oxidase
EQK04_RS17005	1.80195	2.97e-10	2.34e-09	OFA family MFS transporter && PF07690:Major Facilitator Superfamily
EQK04_RS18565	1.80179	6.72e-14	7.33e-13	PRD domain-containing protein && PF00874:PRD domain|PF03123:CAT RNA binding domain
EQK04_RS06020	1.79945	9e-11	7.33e-10	2-oxo acid dehydrogenase subunit E2 && PF02817:e3 binding domain|PF00364:Biotin-requiring enzyme|PF00198:2-oxoacid dehydrogenases acyltransferase (catalytic domain)
EQK04_RS17870	1.79888	5.26e-05	0.000213254	amino acid ABC transporter ATP-binding protein && PF00005:ABC transporter
EQK04_RS02135	1.79214	3.44e-16	4.42e-15	IclR family transcriptional regulator && PF09339:IclR helix-turn-helix domain|PF01614:Bacterial transcriptional regulator
EQK04_RS18975	1.78916	0.000160801	0.000589028	RNA polymerase sigma factor && PF04542:Sigma-70 region 2|PF08281:Sigma-70, region 4
EQK04_RS17975	1.78411	5.31e-08	3.24e-07	YxlC family protein && PF17280:Family of unknown function (DUF5345)
EQK04_RS11935	1.78338	1.19e-19	1.91e-18	formaldehyde dehydrogenase%2C glutathione-independent && PF00107:Zinc-binding dehydrogenase|PF08240:Alcohol dehydrogenase GroES-like domain
EQK04_RS10320	1.77992	4.03e-16	5.13e-15	RNA polymerase sigma factor SigX && PF04542:Sigma-70 region 2|PF08281:Sigma-70, region 4
EQK04_RS18030	1.77925	0.000282314	0.000982339	ABC transporter ATP-binding protein && PF00005:ABC transporter
EQK04_RS02050	1.77918	5.99e-12	5.47e-11	PTS sugar transporter subunit IIA && PF00359:Phosphoenolpyruvate-dependent sugar phosphotransferase system, EIIA 2
EQK04_RS01375	1.77899	7.01e-14	7.6e-13	quercetin 2%2C3-dioxygenase && PF07883:Cupin domain
EQK04_RS05590	1.76845	3.55e-09	2.53e-08	thiaminase II && PF03070:TENA/THI-4/PQQC family
EQK04_RS02710	1.76569	0.00726608	0.0185409	MarR family transcriptional regulator && PF01047:MarR family
EQK04_RS14765	1.76195	7.3e-11	6.03e-10	hypothetical protein && -
EQK04_RS18915	1.76106	0.00200398	0.00584066	hypothetical protein && -
EQK04_RS03165	1.75755	7.38e-12	6.65e-11	bifunctional phosphoribosylaminoimidazolecarboxamide formyltransferase/IMP cyclohydrolase && PF02142:MGS-like domain|PF01808:AICARFT/IMPCHase bienzyme
EQK04_RS12275	1.75118	1.99e-07	1.14e-06	LysE family transporter && PF01810:LysE type translocator
EQK04_RS17970	1.75059	3.54e-09	2.53e-08	hypothetical protein && -
EQK04_RS18425	1.73547	2.27e-10	1.8e-09	MurR/RpiR family transcriptional regulator && PF01380:SIS domain|PF01418:Helix-turn-helix domain, rpiR family
EQK04_RS18120	1.73292	4.68e-15	5.52e-14	hypothetical protein && -
EQK04_RS11085	1.72416	1.12e-19	1.82e-18	SipW-dependent-type signal peptide-containing protein && PF12389:Camelysin metallo-endopeptidase
EQK04_RS01000	1.71926	4.47e-14	4.92e-13	sporulation killing factor system integral membrane protein && -
EQK04_RS03145	1.71233	1.29e-13	1.35e-12	phosphoribosylformylglycinamidine synthase subunit PurL && PF00586:AIR synthase related protein, N-terminal domain|PF02769:AIR synthase related protein, C-terminal domain
EQK04_RS09395	1.70489	2.29e-19	3.63e-18	aldehyde dehydrogenase family protein && PF00171:Aldehyde dehydrogenase family
EQK04_RS05770	1.69951	0.0133971	0.0317653	hypothetical protein && -
EQK04_RS05195	1.67968	1.3e-11	1.14e-10	squalene/phytoene synthase family protein && PF00494:Squalene/phytoene synthase
EQK04_RS02295	1.66636	2.33e-13	2.4e-12	GlsB/YeaQ/YmgE family stress response membrane protein && -
EQK04_RS08440	1.66383	3.75e-12	3.48e-11	DUF2188 domain-containing protein && PF09954:Uncharacterized protein conserved in bacteria (DUF2188)
EQK04_RS01455	1.66356	7.21e-11	5.98e-10	ABC transporter permease && PF12679:ABC-2 family transporter protein
EQK04_RS05485	1.6618	2.95e-16	3.8e-15	ABC transporter ATP-binding protein && PF00005:ABC transporter|PF08352:Oligopeptide/dipeptide transporter, C-terminal region
EQK04_RS01450	1.64751	1.16e-06	6.03e-06	ATP-binding cassette domain-containing protein && PF00005:ABC transporter
EQK04_RS18090	1.64017	2.7e-08	1.73e-07	PTS lactose/cellobiose transporter subunit IIA && PF02255:PTS system, Lactose/Cellobiose specific IIA subunit
EQK04_RS02055	1.63506	1.47e-13	1.54e-12	mannitol-1-phosphate 5-dehydrogenase && PF01232:Mannitol dehydrogenase Rossmann domain|PF08125:Mannitol dehydrogenase C-terminal domain
EQK04_RS14670	1.63254	3.46e-14	3.86e-13	BMP family protein && PF02608:ABC transporter substrate-binding protein PnrA-like
EQK04_RS06200	1.63089	3.72e-13	3.74e-12	organic hydroperoxide resistance protein && PF02566:OsmC-like protein
EQK04_RS11090	1.62965	1.6e-14	1.84e-13	signal peptidase I && PF00717:Peptidase S24-like
EQK04_RS02715	1.62504	0.000815848	0.00256302	nitroreductase family protein && PF00881:Nitroreductase family
EQK04_RS16370	1.62487	2.75e-08	1.76e-07	methyl-accepting chemotaxis protein && PF00015:Methyl-accepting chemotaxis protein (MCP) signalling domain|PF00672:HAMP domain
EQK04_RS18255	1.62483	2.12e-11	1.83e-10	PRD domain-containing protein && PF03123:CAT RNA binding domain|PF00874:PRD domain
EQK04_RS10415	1.6214	1.33e-11	1.17e-10	hypothetical protein && -
EQK04_RS11315	1.61674	7.41e-08	4.47e-07	ROK family protein && PF00480:ROK family
EQK04_RS13770	1.61039	1.05e-11	9.33e-11	extracellular solute-binding protein && PF01547:Bacterial extracellular solute-binding protein
EQK04_RS11095	1.60994	8.54e-10	6.54e-09	amyloid fiber anchoring/assembly protein TapA && -
EQK04_RS02110	1.60112	3.81e-14	4.24e-13	LamB/YcsF family protein && PF03746:LamB/YcsF family
EQK04_RS06595	1.59265	2.06e-12	1.93e-11	hypothetical protein && PF14177:YkyB-like protein
EQK04_RS05480	1.5838	3.82e-15	4.54e-14	ABC transporter permease && PF12911:N-terminal TM domain of oligopeptide transport permease C|PF00528:Binding-protein-dependent transport system inner membrane component
EQK04_RS03160	1.57261	0.000114118	0.000431073	phosphoribosylglycinamide formyltransferase && PF00551:Formyl transferase
EQK04_RS05500	1.57144	4.85e-14	5.3e-13	GNAT family N-acetyltransferase && PF13508:Acetyltransferase (GNAT) domain
EQK04_RS15380	1.56905	1.18e-06	6.12e-06	DUF4097 domain-containing protein && PF13349:Putative adhesin
EQK04_RS07720	1.56706	4.6e-07	2.51e-06	flagellar basal body rod protein FlgB && PF00460:Flagella basal body rod protein
EQK04_RS10680	1.56556	4.09e-15	4.84e-14	NADPH dehydrogenase NamA && PF00724:NADH:flavin oxidoreductase / NADH oxidase family
EQK04_RS01660	1.56012	0.0235306	0.0523507	type I 3-dehydroquinate dehydratase && PF01487:Type I 3-dehydroquinase
EQK04_RS11630	1.54699	2.52e-12	2.36e-11	sporulation histidine kinase inhibitor Sda && -
EQK04_RS05880	1.54198	2.48e-09	1.81e-08	hypothetical protein && PF01344:Kelch motif
EQK04_RS18050	1.53778	3.93e-05	0.000163256	heme uptake protein IsdC && PF05031:Iron Transport-associated domain
EQK04_RS04280	1.53413	3.97e-12	3.68e-11	histidine phosphatase family protein && PF00300:Histidine phosphatase superfamily (branch 1)
EQK04_RS13945	1.53062	7.19e-06	3.33e-05	TerD family protein && PF02342:TerD domain
EQK04_RS02060	1.52797	8.81e-06	3.99e-05	methyl-accepting chemotaxis protein && PF17200:Single Cache domain 2|PF00015:Methyl-accepting chemotaxis protein (MCP) signalling domain|PF00672:HAMP domain
EQK04_RS03240	1.52737	0.0193153	0.0439368	DUF2283 domain-containing protein && PF10049:Protein of unknown function (DUF2283)
EQK04_RS18285	1.52287	0.000578869	0.00187346	thiaminase II && PF03070:TENA/THI-4/PQQC family
EQK04_RS07025	1.52069	1.25e-16	1.66e-15	pyruvate carboxylase && PF00364:Biotin-requiring enzyme|PF02786:Carbamoyl-phosphate synthase L chain, ATP binding domain|PF00682:HMGL-like|PF02436:Conserved carboxylase domain|PF02785:Biotin carboxylase C-terminal domain|PF00289:Biotin carboxylase, N-terminal domain
EQK04_RS17680	1.50966	2.33e-07	1.32e-06	sucrose-specific PTS transporter subunit IIBC && PF00367:phosphotransferase system, EIIB|PF02378:Phosphotransferase system, EIIC
EQK04_RS12265	1.50781	0.0488666	0.0986536	hypothetical protein && -
EQK04_RS15315	1.50574	7.98e-12	7.14e-11	response regulator transcription factor && PF00486:Transcriptional regulatory protein, C terminal|PF00072:Response regulator receiver domain
EQK04_RS07855	1.50396	2.44e-07	1.38e-06	chemotaxis protein CheW && PF01584:CheW-like domain
EQK04_RS05475	1.50056	2.94e-14	3.34e-13	ABC transporter permease && PF00528:Binding-protein-dependent transport system inner membrane component
EQK04_RS03235	1.49605	1.91e-11	1.65e-10	hypothetical protein && -
EQK04_RS11685	1.49095	0.000371395	0.00126301	hypothetical protein && -
EQK04_RS15475	1.48931	3.5e-08	2.2e-07	glucuronate isomerase && PF02614:Glucuronate isomerase
EQK04_RS17820	1.488	1.43e-13	1.5e-12	cation acetate symporter && PF00474:Sodium:solute symporter family
EQK04_RS12555	1.48534	1.6e-06	8.15e-06	DUF1232 domain-containing protein && PF06803:Protein of unknown function (DUF1232)
EQK04_RS10230	1.48251	2.27e-13	2.35e-12	flagellar brake domain-containing protein && PF07238:PilZ domain|PF12945:Flagellar protein YcgR
EQK04_RS18530	1.48214	6.9e-05	0.000272304	GntP family permease && PF02447:GntP family permease
EQK04_RS18470	1.48119	8.52e-08	5.11e-07	LacI family DNA-binding transcriptional regulator && PF13377:Periplasmic binding protein-like domain|PF00356:Bacterial regulatory proteins, lacI family
EQK04_RS03135	1.47995	1.07e-05	4.76e-05	phosphoribosylformylglycinamidine synthase subunit PurS && -
EQK04_RS17665	1.47373	0.000465812	0.00154352	chitobiase/beta-hexosaminidase C-terminal domain-containing protein && PF13290:Chitobiase/beta-hexosaminidase C-terminal domain|PF00756:Putative esterase
EQK04_RS02865	1.46892	2.65e-11	2.27e-10	twin-arginine translocase subunit TatC && PF00902:Sec-independent protein translocase protein (TatC)
EQK04_RS14370	1.46436	1.04e-09	7.86e-09	phage tail sheath family protein && PF17482:Phage tail sheath C-terminal domain|PF04984:Phage tail sheath protein subtilisin-like domain|PF17481:Phage tail sheath protein beta-sandwich domain
EQK04_RS18525	1.46267	5.6e-05	0.000226182	glycerate kinase && PF02595:Glycerate kinase family
EQK04_RS06030	1.46167	0.000967073	0.00298559	SDR family NAD(P)-dependent oxidoreductase && PF00106:short chain dehydrogenase
EQK04_RS18270	1.45766	9.43e-05	0.000363968	energy-coupling factor transporter transmembrane protein EcfT && PF02361:Cobalt transport protein
EQK04_RS08555	1.45491	0.00541655	0.0143182	DUF896 domain-containing protein && -
EQK04_RS05595	1.45319	4.03e-06	1.94e-05	thiazole tautomerase TenI && PF02581:Thiamine monophosphate synthase
EQK04_RS14815	1.45197	1.19e-09	8.9e-09	alpha/beta hydrolase && PF07819:PGAP1-like protein
EQK04_RS16540	1.44889	0.00334699	0.00926536	N-acetylmuramoyl-L-alanine amidase && PF01520:N-acetylmuramoyl-L-alanine amidase|PF04122:Putative cell wall binding repeat 2
EQK04_RS11815	1.44367	0.0022966	0.00660119	hypothetical protein && -
EQK04_RS07300	1.44303	1.76e-07	1.02e-06	PTS glucitol/sorbitol transporter subunit IIA && PF03829:PTS system glucitol/sorbitol-specific IIA component
EQK04_RS02860	1.43793	4.36e-09	3.07e-08	twin-arginine translocase TatA/TatE family subunit && -
EQK04_RS07835	1.4363	0.000862243	0.00269727	flagellar biosynthesis protein FlhF && PF00448:SRP54-type protein, GTPase domain
EQK04_RS05490	1.43575	4.21e-14	4.67e-13	ATP-binding cassette domain-containing protein && PF08352:Oligopeptide/dipeptide transporter, C-terminal region|PF00005:ABC transporter
EQK04_RS08565	1.43178	1.85e-10	1.48e-09	sporulation inhibitor of replication protein SirA && PF10747:Sporulation inhibitor of replication protein SirA
EQK04_RS05190	1.42778	9.69e-12	8.63e-11	phytoene desaturase && PF01593:Flavin containing amine oxidoreductase
EQK04_RS17010	1.42603	1.29e-13	1.35e-12	FdhF/YdeP family oxidoreductase && PF01568:Molydopterin dinucleotide binding domain|PF00384:Molybdopterin oxidoreductase
EQK04_RS05620	1.42481	5.22e-09	3.63e-08	bifunctional hydroxymethylpyrimidine kinase/phosphomethylpyrimidine kinase && PF08543:Phosphomethylpyrimidine kinase
EQK04_RS18095	1.41948	2.49e-07	1.4e-06	PTS sugar transporter subunit IIB && PF02302:PTS system, Lactose/Cellobiose specific IIB subunit
EQK04_RS16410	1.41871	0.000123578	0.000463541	hypothetical protein && -
EQK04_RS04285	1.41815	7.44e-11	6.11e-10	hypothetical protein && -
EQK04_RS18040	1.41561	0.0011409	0.00348494	heme ABC transporter substrate-binding protein IsdE && PF01497:Periplasmic binding protein
EQK04_RS09175	1.41429	4.44e-09	3.11e-08	glutamate synthase small subunit && PF14691:Dihydroprymidine dehydrogenase domain II, 4Fe-4S cluster|PF07992:Pyridine nucleotide-disulphide oxidoreductase
EQK04_RS03530	1.41346	5.24e-08	3.22e-07	general stress protein && PF11181:Heat induced stress protein YflT
EQK04_RS13530	1.41266	1.17e-13	1.24e-12	acetate--CoA ligase && PF00501:AMP-binding enzyme|PF13193:AMP-binding enzyme C-terminal domain
EQK04_RS03140	1.41032	9.8e-09	6.51e-08	phosphoribosylformylglycinamidine synthase subunit PurQ && PF13507:CobB/CobQ-like glutamine amidotransferase domain
EQK04_RS14215	1.40918	3.33e-06	1.61e-05	putative lipid II flippase FtsW && PF01098:Cell cycle protein
EQK04_RS15320	1.40863	9.71e-12	8.63e-11	HAMP domain-containing histidine kinase && PF00672:HAMP domain|PF02518:Histidine kinase-, DNA gyrase B-, and HSP90-like ATPase|PF00512:His Kinase A (phospho-acceptor) domain
EQK04_RS04775	1.40326	3.19e-14	3.58e-13	enoyl-CoA hydratase && PF00378:Enoyl-CoA hydratase/isomerase
EQK04_RS16655	1.39741	0.000193301	0.000695848	bifunctional 4-hydroxy-2-oxoglutarate aldolase/2-dehydro-3-deoxy-phosphogluconate aldolase && PF01081:KDPG and KHG aldolase
EQK04_RS02160	1.39741	8.56e-08	5.12e-07	class I SAM-dependent methyltransferase && PF13649:Methyltransferase domain
EQK04_RS12575	1.39699	1.05e-08	6.95e-08	D-alanine--poly(phosphoribitol) ligase subunit DltA && PF13193:AMP-binding enzyme C-terminal domain|PF00501:AMP-binding enzyme
EQK04_RS01875	1.39381	0.000142328	0.000528064	hypothetical protein && -
EQK04_RS09745	1.39002	1.47e-11	1.28e-10	AIM24 family protein && PF01987:Mitochondrial biogenesis AIM24
EQK04_RS05610	1.3841	1.74e-08	1.13e-07	thiazole synthase && PF05690:Thiazole biosynthesis protein ThiG
EQK04_RS17960	1.38394	4.83e-10	3.76e-09	hypothetical protein && -
EQK04_RS17980	1.3812	5.72e-05	0.000230395	RNA polymerase sigma factor SigY && PF04542:Sigma-70 region 2|PF08281:Sigma-70, region 4
EQK04_RS18335	1.38094	3.06e-13	3.09e-12	pyrimidine-nucleoside phosphorylase && PF00591:Glycosyl transferase family, a/b domain|PF07831:Pyrimidine nucleoside phosphorylase C-terminal domain|PF02885:Glycosyl transferase family, helical bundle domain
EQK04_RS07865	1.38051	0.00092841	0.00287807	chemotaxis protein CheD && PF03975:CheD chemotactic sensory transduction
EQK04_RS17815	1.38005	1.62e-12	1.53e-11	DUF485 domain-containing protein && PF04341:Protein of unknown function, DUF485
EQK04_RS08975	1.37556	2.08e-10	1.66e-09	aldehyde dehydrogenase family protein && PF00171:Aldehyde dehydrogenase family
EQK04_RS17965	1.37202	2.29e-06	1.15e-05	NADP-specific glutamate dehydrogenase && PF02812:Glu/Leu/Phe/Val dehydrogenase, dimerisation domain|PF00208:Glutamate/Leucine/Phenylalanine/Valine dehydrogenase
EQK04_RS09825	1.36767	0.00148233	0.004434	purine permease && PF00860:Permease family
EQK04_RS14460	1.36657	9.2e-13	8.92e-12	hypothetical protein && -
EQK04_RS18275	1.36559	2.98e-06	1.47e-05	ABC transporter ATP-binding protein && PF00005:ABC transporter
EQK04_RS00020	1.36463	2.72e-11	2.33e-10	5-bromo-4-chloroindolyl phosphate hydrolysis family protein && PF10112:5-bromo-4-chloroindolyl phosphate hydrolysis protein
EQK04_RS16530	1.36366	1.26e-12	1.2e-11	hypothetical protein && -
EQK04_RS01535	1.36061	5.66e-08	3.44e-07	YceG family protein && PF14266:Putative component of 'biosynthetic module'
EQK04_RS18970	1.35879	8.5e-07	4.51e-06	DUF3298 and DUF4163 domain-containing protein && PF13739:Domain of unknown function (DUF4163)|PF11738:Protein of unknown function (DUF3298)
EQK04_RS02230	1.3569	6.65e-05	0.000263818	DUF2334 domain-containing protein && PF10096:Uncharacterized protein conserved in bacteria (DUF2334)
EQK04_RS02165	1.35689	8.23e-07	4.38e-06	SDR family oxidoreductase && PF13561:Enoyl-(Acyl carrier protein) reductase
EQK04_RS18280	1.35233	0.00042875	0.00143209	ECF transporter S component && PF09819:ABC-type cobalt transport system, permease component
EQK04_RS03410	1.35033	0.0366358	0.0765577	DUF1540 domain-containing protein && -
EQK04_RS14355	1.34912	0.000719749	0.00228215	phage portal protein && PF08890:Phage XkdN-like tail assembly chaperone protein, TAC
EQK04_RS04060	1.34793	5.41e-08	3.29e-07	oxalate decarboxylase family bicupin && PF00190:Cupin
EQK04_RS01250	1.34425	3.62e-09	2.58e-08	glycoside hydrolase family 1 protein && PF00232:Glycosyl hydrolase family 1
EQK04_RS01275	1.34124	8.13e-10	6.23e-09	mannosylglycerate hydrolase && PF07748:Glycosyl hydrolases family 38 C-terminal domain|PF01074:Glycosyl hydrolases family 38 N-terminal domain|PF09261:Alpha mannosidase middle domain
EQK04_RS19210	1.33379	3.12e-06	1.53e-05	chemotaxis sensory transducer && PF00015:Methyl-accepting chemotaxis protein (MCP) signalling domain
EQK04_RS05600	1.32898	2.65e-07	1.49e-06	glycine oxidase ThiO && PF01266:FAD dependent oxidoreductase
EQK04_RS17690	1.32677	1.19e-09	8.9e-09	hypothetical protein && -
EQK04_RS05955	1.3225	0.000209304	0.000746059	ASCH domain-containing protein && PF04266:ASCH domain
EQK04_RS01540	1.32242	2.66e-09	1.93e-08	toxic anion resistance protein && PF05816:Toxic anion resistance protein (TelA)
EQK04_RS07830	1.32202	6.61e-05	0.000262863	flagellar biosynthesis protein FlhA && PF00771:FHIPEP family
EQK04_RS03130	1.31688	1.59e-08	1.04e-07	phosphoribosylaminoimidazolesuccinocarboxamide synthase && PF01259:SAICAR synthetase
EQK04_RS04685	1.31358	3.52e-11	3e-10	universal stress protein && PF00582:Universal stress protein family
EQK04_RS03650	1.31345	5.93e-09	4.09e-08	YjgB family protein && PF14172:Domain of unknown function (DUF4309)
EQK04_RS14510	1.30982	4.5e-07	2.46e-06	methyl-accepting chemotaxis protein && PF02743:Cache domain|PF00015:Methyl-accepting chemotaxis protein (MCP) signalling domain|PF00672:HAMP domain
EQK04_RS09535	1.30388	5.66e-11	4.75e-10	hypothetical protein && -
EQK04_RS18595	1.29573	3e-06	1.47e-05	DUF4188 domain-containing protein && PF13826:Domain of unknown function (DUF4188)
EQK04_RS15730	1.2853	0.000103221	0.000394278	ABC transporter permease && PF00528:Binding-protein-dependent transport system inner membrane component
EQK04_RS06025	1.28335	7.32e-05	0.000287569	dihydrolipoyl dehydrogenase && PF02852:Pyridine nucleotide-disulphide oxidoreductase, dimerisation domain|PF07992:Pyridine nucleotide-disulphide oxidoreductase
EQK04_RS03125	1.2829	7.23e-09	4.91e-08	adenylosuccinate lyase && PF10397:Adenylosuccinate lyase C-terminus|PF00206:Lyase
EQK04_RS18010	1.28209	0.000345927	0.001183	heme oxygenase && PF00005:ABC transporter|PF03992:Antibiotic biosynthesis monooxygenase
EQK04_RS02105	1.2781	0.000199412	0.000714416	Cof-type HAD-IIB family hydrolase && PF08282:haloacid dehalogenase-like hydrolase
EQK04_RS02155	1.27751	4.9e-10	3.81e-09	transcription antiterminator && PF00874:PRD domain|PF08279:HTH domain|PF00359:Phosphoenolpyruvate-dependent sugar phosphotransferase system, EIIA 2
EQK04_RS02945	1.27399	6.51e-07	3.5e-06	carboxymuconolactone decarboxylase family protein && PF02627:Carboxymuconolactone decarboxylase family
EQK04_RS03375	1.27232	4.76e-12	4.39e-11	6-phospho-beta-glucosidase LicH && PF11975:Family 4 glycosyl hydrolase C-terminal domain|PF02056:Family 4 glycosyl hydrolase
EQK04_RS05615	1.26768	2.54e-07	1.43e-06	thiazole biosynthesis adenylyltransferase ThiF && PF00899:ThiF family
EQK04_RS06615	1.26689	0.00685919	0.017683	hypothetical protein && -
EQK04_RS04155	1.26642	6.59e-08	3.98e-07	thioredoxin-dependent thiol peroxidase && PF00578:AhpC/TSA family
EQK04_RS01125	1.26409	5.7e-05	0.000229799	helix-turn-helix domain-containing protein && PF12840:Helix-turn-helix domain
EQK04_RS00900	1.26218	8.53e-05	0.000332755	arginase && PF00491:Arginase family
EQK04_RS05605	1.2607	0.0103564	0.0254233	sulfur carrier protein ThiS && -
EQK04_RS00025	1.25668	3.52e-09	2.52e-08	toxic anion resistance protein && PF05816:Toxic anion resistance protein (TelA)
EQK04_RS04640	1.25576	0.000145203	0.000536607	hypothetical protein && -
EQK04_RS04030	1.2553	0.00154332	0.00460175	YfhJ family protein && -
EQK04_RS12530	1.25491	2.11e-06	1.06e-05	ketol-acid reductoisomerase && PF01450:Acetohydroxy acid isomeroreductase, catalytic domain|PF07991:Acetohydroxy acid isomeroreductase, NADPH-binding domain
EQK04_RS09665	1.25164	7.19e-09	4.9e-08	sigma 54-interacting transcriptional regulator && PF14532:Sigma-54 interaction domain
EQK04_RS07825	1.24938	0.0292695	0.063243	flagellar biosynthesis protein FlhB && PF01312:FlhB HrpN YscU SpaS Family
EQK04_RS18590	1.24781	0.0219635	0.049244	PadR family transcriptional regulator && PF10400:Virulence activator alpha C-term|PF03551:Transcriptional regulator PadR-like family
EQK04_RS14365	1.24773	1.83e-05	7.98e-05	phage tail tube protein && PF09393:Phage tail tube protein
EQK04_RS13950	1.24286	8.22e-06	3.75e-05	AIM24 family protein && PF01987:Mitochondrial biogenesis AIM24
EQK04_RS10480	1.24055	4.85e-08	3.01e-07	stage V sporulation protein AA && PF12164:Stage V sporulation protein AA
EQK04_RS02250	1.23928	3.18e-08	2e-07	pyruvate oxidase && PF02775:Thiamine pyrophosphate enzyme, C-terminal TPP binding domain|PF02776:Thiamine pyrophosphate enzyme, N-terminal TPP binding domain|PF00205:Thiamine pyrophosphate enzyme, central domain
EQK04_RS11810	1.23688	0.037249	0.0776659	hypothetical protein && -
EQK04_RS11940	1.23462	1.39e-05	6.11e-05	methyltransferase domain-containing protein && PF08241:Methyltransferase domain
EQK04_RS04595	1.23158	0.00094163	0.00291424	peptidoglycan endopeptidase && PF01476:LysM domain|PF00877:NlpC/P60 family
EQK04_RS11475	1.2282	6.8e-11	5.7e-10	nodulation protein NfeD && PF01957:NfeD-like C-terminal, partner-binding|PF01972:Serine dehydrogenase proteinase
EQK04_RS04290	1.22185	8.79e-08	5.24e-07	hypothetical protein && -
EQK04_RS16670	1.21804	5.34e-08	3.26e-07	5-dehydro-4-deoxy-D-glucuronate isomerase && PF04962:KduI/IolB family
EQK04_RS10100	1.21776	0.0263065	0.0575369	anthranilate phosphoribosyltransferase && PF02885:Glycosyl transferase family, helical bundle domain|PF00591:Glycosyl transferase family, a/b domain
EQK04_RS17710	1.21582	4.82e-10	3.76e-09	oxygen-insensitive NADPH nitroreductase && PF00881:Nitroreductase family
EQK04_RS05505	1.21478	6.75e-10	5.23e-09	transcriptional regulator SpxA && PF03960:ArsC family
EQK04_RS18465	1.2146	0.000193711	0.000696654	LysR family transcriptional regulator && PF03466:LysR substrate binding domain|PF00126:Bacterial regulatory helix-turn-helix protein, lysR family
EQK04_RS00275	1.21275	3.08e-08	1.95e-07	anthranilate synthase component I family protein && PF00425:chorismate binding enzyme|PF04715:Anthranilate synthase component I, N terminal region
EQK04_RS01220	1.20741	2.17e-08	1.4e-07	iron-containing alcohol dehydrogenase family protein && PF00465:Iron-containing alcohol dehydrogenase
EQK04_RS07850	1.20486	5.17e-07	2.82e-06	chemotaxis protein CheA && PF02518:Histidine kinase-, DNA gyrase B-, and HSP90-like ATPase|PF01584:CheW-like domain|PF02895:Signal transducing histidine kinase, homodimeric domain|PF01627:Hpt domain|PF07194:P2 response regulator binding domain
EQK04_RS03035	1.20407	0.00748784	0.019042	CPBP family intramembrane metalloprotease && PF02517:CAAX protease self-immunity
EQK04_RS12255	1.19965	3.95e-07	2.18e-06	serine/threonine protein kinase && -
EQK04_RS03120	1.19316	5.95e-07	3.22e-06	5-(carboxyamino)imidazole ribonucleotide synthase && PF02222:ATP-grasp domain
EQK04_RS00045	1.19268	2.13e-09	1.56e-08	YaaR family protein && PF03885:Protein of unknown function (DUF327)
EQK04_RS10315	1.19193	4.31e-09	3.05e-08	hypothetical protein && -
EQK04_RS18870	1.19053	2.85e-08	1.82e-07	peroxiredoxin family protein && PF00578:AhpC/TSA family
EQK04_RS08480	1.18905	0.00673435	0.0174091	DMT family transporter && PF00892:EamA-like transporter family
EQK04_RS14985	1.18905	9.03e-09	6.06e-08	homoserine dehydrogenase && PF03447:Homoserine dehydrogenase, NAD binding domain|PF01842:ACT domain|PF00742:Homoserine dehydrogenase
EQK04_RS18610	1.18476	0.0139325	0.0329358	DUF3169 family protein && PF11368:Protein of unknown function (DUF3169)
EQK04_RS19035	1.17592	0.0105059	0.0257229	DUF951 domain-containing protein && -
EQK04_RS07030	1.17462	0.000106209	0.000404045	DNA photolyase family protein && PF03441:FAD binding domain of DNA photolyase|PF00875:DNA photolyase
EQK04_RS00080	1.16765	2.56e-08	1.65e-07	AbrB/MazE/SpoVT family DNA-binding domain-containing protein && -
EQK04_RS04985	1.16457	6.83e-09	4.66e-08	IDEAL domain-containing protein && -
EQK04_RS16875	1.16384	9.81e-08	5.83e-07	flagellar hook-basal body protein && PF00460:Flagella basal body rod protein|PF06429:Flagellar basal body rod FlgEFG protein C-terminal
EQK04_RS17340	1.16098	5.15e-05	0.000209162	4-oxalocrotonate tautomerase && -
EQK04_RS12590	1.15979	0.00142607	0.00427934	DUF4241 domain-containing protein && -
EQK04_RS15430	1.15946	0.0018315	0.00538554	iron-containing alcohol dehydrogenase && PF00465:Iron-containing alcohol dehydrogenase
EQK04_RS02225	1.15871	0.020522	0.046233	GGDEF domain-containing protein && PF00990:Diguanylate cyclase, GGDEF domain
EQK04_RS17770	1.15488	0.00228581	0.00658529	hypothetical protein && -
EQK04_RS00280	1.15206	3.71e-09	2.64e-08	aminodeoxychorismate/anthranilate synthase component II && PF00117:Glutamine amidotransferase class-I
EQK04_RS03365	1.14795	1.46e-06	7.5e-06	hypothetical protein && -
EQK04_RS18420	1.14618	6.72e-05	0.000265938	gluconokinase && PF00370:FGGY family of carbohydrate kinases, N-terminal domain|PF02782:FGGY family of carbohydrate kinases, C-terminal domain
EQK04_RS02240	1.14564	0.00084565	0.00264999	cellulose biosynthesis cyclic di-GMP-binding regulatory protein BcsB && PF03170:Bacterial cellulose synthase subunit
EQK04_RS18020	1.14257	0.00347701	0.00957581	ABC transporter substrate-binding protein && PF01497:Periplasmic binding protein
EQK04_RS16115	1.13581	0.0307566	0.0657368	imidazole glycerol phosphate synthase subunit HisH && PF00117:Glutamine amidotransferase class-I
EQK04_RS14980	1.13179	8.2e-09	5.56e-08	threonine synthase && PF00291:Pyridoxal-phosphate dependent enzyme
EQK04_RS09180	1.12846	3.07e-07	1.72e-06	glutamate synthase large subunit && PF00310:Glutamine amidotransferases class-II|PF01493:GXGXG motif|PF01645:Conserved region in glutamate synthase|PF04898:Glutamate synthase central domain
EQK04_RS03905	1.12844	2.67e-09	1.93e-08	rhamnogalacturonan acetylesterase && PF13472:GDSL-like Lipase/Acylhydrolase family
EQK04_RS03950	1.12777	1.41e-08	9.23e-08	zinc-binding alcohol dehydrogenase family protein && PF13602:Zinc-binding dehydrogenase|PF08240:Alcohol dehydrogenase GroES-like domain
EQK04_RS17655	1.12547	3.2e-06	1.55e-05	general stress protein && PF11181:Heat induced stress protein YflT
EQK04_RS14465	1.12509	5.67e-06	2.67e-05	biotin synthase BioB && PF04055:Radical SAM superfamily|PF06968:Biotin and Thiamin Synthesis associated domain
EQK04_RS03945	1.12354	7.86e-08	4.73e-07	hypothetical protein && -
EQK04_RS07070	1.12301	1.72e-07	9.92e-07	hypothetical protein && PF08868:YugN-like family
EQK04_RS01845	1.12034	1.35e-06	6.93e-06	non-ribosomal peptide synthetase && PF13193:AMP-binding enzyme C-terminal domain|PF00501:AMP-binding enzyme|PF00975:Thioesterase domain|PF00668:Condensation domain|PF00550:Phosphopantetheine attachment site|PF08659:KR domain
EQK04_RS04835	1.1197	3.39e-08	2.13e-07	YtxH domain-containing protein && PF12732:YtxH-like protein
EQK04_RS14755	1.11834	2.26e-07	1.29e-06	polyprenyl synthetase family protein && PF00348:Polyprenyl synthetase
EQK04_RS12540	1.11677	5.33e-06	2.51e-05	acetolactate synthase large subunit && PF02775:Thiamine pyrophosphate enzyme, C-terminal TPP binding domain|PF02776:Thiamine pyrophosphate enzyme, N-terminal TPP binding domain|PF00205:Thiamine pyrophosphate enzyme, central domain
EQK04_RS13775	1.11617	5.77e-06	2.71e-05	carbohydrate ABC transporter permease && PF00528:Binding-protein-dependent transport system inner membrane component
EQK04_RS04635	1.11614	4.14e-09	2.93e-08	hemolysin family protein && PF00571:CBS domain|PF01595:Domain of unknown function DUF21|PF03471:Transporter associated domain
EQK04_RS18185	1.11519	1.19e-08	7.82e-08	peptidase T && PF07687:Peptidase dimerisation domain|PF01546:Peptidase family M20/M25/M40
EQK04_RS14470	1.11479	1.06e-07	6.28e-07	hypothetical protein && -
EQK04_RS01465	1.11222	0.00647439	0.0168415	hypothetical protein && -
EQK04_RS01765	1.11178	2.7e-05	0.000114295	MBL fold metallo-hydrolase && PF13483:Beta-lactamase superfamily domain
EQK04_RS11680	1.1116	8.34e-06	3.8e-05	polysaccharide deacetylase family protein && PF01522:Polysaccharide deacetylase|PF11738:Protein of unknown function (DUF3298)
EQK04_RS13500	1.10826	0.0251778	0.0554561	hypothetical protein && -
EQK04_RS07875	1.10794	0.0406195	0.0836703	hypothetical protein && -
EQK04_RS02220	1.10714	0.0402574	0.0830157	hypothetical protein && PF01270:Glycosyl hydrolases family 8
EQK04_RS04830	1.10482	0.000292755	0.0010149	HTH-type transcriptional regulator Hpr && PF01047:MarR family
EQK04_RS18015	1.10155	0.0112332	0.0272195	iron ABC transporter permease && PF01032:FecCD transport family
EQK04_RS18990	1.10135	1.24e-07	7.3e-07	NAD(P)H:quinone oxidoreductase && PF03358:NADPH-dependent FMN reductase
EQK04_RS03115	1.09718	0.00105369	0.00323435	5-(carboxyamino)imidazole ribonucleotide mutase && PF00731:AIR carboxylase
EQK04_RS18450	1.09473	7.48e-06	3.44e-05	DUF2974 domain-containing protein && -
EQK04_RS17675	1.09283	0.000163303	0.000595864	sucrose-6-phosphate hydrolase && PF08244:Glycosyl hydrolases family 32 C terminal|PF00251:Glycosyl hydrolases family 32 N-terminal domain
EQK04_RS16555	1.09089	3.86e-07	2.14e-06	LytR family transcriptional regulator && PF03816:Cell envelope-related transcriptional attenuator domain
EQK04_RS14955	1.0872	0.00139883	0.0042077	hypothetical protein && -
EQK04_RS15755	1.08323	0.000168261	0.000612764	GNAT family N-acetyltransferase && PF00583:Acetyltransferase (GNAT) family
EQK04_RS14395	1.08233	0.00715745	0.0183135	DUF3199 family protein && PF11436:Protein of unknown function (DUF3199)
EQK04_RS11080	1.07955	9.08e-08	5.41e-07	helix-turn-helix domain-containing protein && PF08671:Anti-repressor SinI|PF01381:Helix-turn-helix
EQK04_RS14345	1.07831	2.06e-06	1.04e-05	transglycosylase SLT domain-containing protein && PF01464:Transglycosylase SLT domain
EQK04_RS16215	1.07793	2.25e-07	1.28e-06	DUF4097 domain-containing protein && PF13349:Putative adhesin
EQK04_RS04575	1.07615	0.000218138	0.000774112	Rrf2 family transcriptional regulator && PF02082:Transcriptional regulator
EQK04_RS05185	1.0757	9.65e-07	5.07e-06	phytoene desaturase && PF01593:Flavin containing amine oxidoreductase
EQK04_RS17705	1.07414	1.55e-06	7.91e-06	LLM class flavin-dependent oxidoreductase && PF00296:Luciferase-like monooxygenase
EQK04_RS10225	1.07388	0.0023129	0.00663908	YpfB family protein && -
EQK04_RS05305	1.07135	4.87e-08	3.01e-07	proteinase inhibitor && PF12690:Intracellular proteinase inhibitor
EQK04_RS08795	1.07092	0.00188636	0.0055193	family 1 glycosylhydrolase && PF00232:Glycosyl hydrolase family 1
EQK04_RS12390	1.06924	6.14e-07	3.32e-06	Maf-like protein && PF02545:Maf-like protein
EQK04_RS05915	1.06863	2.24e-05	9.6e-05	DUF5412 domain-containing protein && PF17428:Family of unknown function (DUF5412)
EQK04_RS15460	1.0681	0.000209707	0.000746059	altronate dehydratase family protein && PF08666:SAF domain|PF04295:D-galactarate dehydratase / Altronate hydrolase, C terminus
EQK04_RS10475	1.06682	2.32e-05	9.93e-05	stage V sporulation protein AB && PF13782:Stage V sporulation protein AB
EQK04_RS10600	1.06503	0.000312857	0.0010806	GNAT family N-acetyltransferase && PF00583:Acetyltransferase (GNAT) family
EQK04_RS16195	1.06333	1.91e-06	9.67e-06	GntR family transcriptional regulator && PF07702:UTRA domain|PF00392:Bacterial regulatory proteins, gntR family
EQK04_RS10635	1.05837	7.16e-05	0.000281932	VOC family protein && PF00903:Glyoxalase/Bleomycin resistance protein/Dioxygenase superfamily
EQK04_RS04965	1.05817	4.83e-05	0.000197693	histidine phosphatase family protein && PF00300:Histidine phosphatase superfamily (branch 1)
EQK04_RS00140	1.05566	3.97e-08	2.48e-07	septation regulator SpoVG && -
EQK04_RS01440	1.05242	0.000209526	0.000746059	GHKL domain-containing protein && PF14501:GHKL domain
EQK04_RS03230	1.04998	1.53e-06	7.83e-06	FMN-binding glutamate synthase family protein && PF01645:Conserved region in glutamate synthase
EQK04_RS14400	1.04976	0.000115537	0.000435996	phage major capsid protein && PF05065:Phage capsid family
EQK04_RS11290	1.0476	0.000192499	0.000693624	GNAT family N-acetyltransferase && PF13302:Acetyltransferase (GNAT) domain
EQK04_RS03955	1.04456	1.04e-07	6.18e-07	bacillithiol transferase BstA && PF12867:DinB superfamily
EQK04_RS14960	1.04451	0.000117406	0.000442159	YuzD family protein && PF07315:Protein of unknown function (DUF1462)
EQK04_RS16985	1.04313	0.0013918	0.00418991	GTP-binding protein && PF02492:CobW/HypB/UreG, nucleotide-binding domain|PF07683:Cobalamin synthesis protein cobW C-terminal domain
EQK04_RS00465	1.04271	0.000283715	0.000986297	ribosome-dependent mRNA decay endonuclease Rae1/YacP && PF05991:YacP-like NYN domain
EQK04_RS03175	1.04056	0.0238929	0.0530309	hypothetical protein && -
EQK04_RS14315	1.03737	0.0294662	0.0635948	YmfQ family protein && PF10076:Uncharacterised protein conserved in bacteria (DUF2313)
EQK04_RS01970	1.0373	4.04e-06	1.94e-05	GAF domain-containing protein && PF13185:GAF domain
EQK04_RS06220	1.0366	0.000157212	0.000577573	hypothetical protein && -
EQK04_RS05265	1.02932	3.54e-06	1.71e-05	methionine synthase && PF02607:B12 binding domain|PF02310:B12 binding domain|PF02574:Homocysteine S-methyltransferase|PF02965:Vitamin B12 dependent methionine synthase, activation domain|PF00809:Pterin binding enzyme
EQK04_RS06225	1.02692	0.000815699	0.00256302	helix-turn-helix transcriptional regulator && -
EQK04_RS05270	1.0253	6.03e-06	2.81e-05	bifunctional homocysteine S-methyltransferase/methylenetetrahydrofolate reductase && PF02574:Homocysteine S-methyltransferase|PF02219:Methylenetetrahydrofolate reductase
EQK04_RS05875	1.02444	0.00269829	0.00762719	TetR/AcrR family transcriptional regulator && PF14278:Transcriptional regulator C-terminal region|PF00440:Bacterial regulatory proteins, tetR family
EQK04_RS15375	1.0228	0.0021023	0.00609878	liaF && PF09922:Cell wall-active antibiotics response 4TMS YvqF
EQK04_RS14970	1.02077	3.84e-08	2.4e-07	S9 family peptidase && PF00326:Prolyl oligopeptidase family
EQK04_RS02080	1.0203	0.000113367	0.000428669	RidA family protein && PF01042:Endoribonuclease L-PSP
EQK04_RS12605	1.01975	7.38e-06	3.4e-05	N-6 DNA methylase && PF12161:HsdM N-terminal domain|PF02384:N-6 DNA Methylase
EQK04_RS01485	1.01562	0.000617051	0.00199016	acyltransferase family protein && PF01757:Acyltransferase family
EQK04_RS00040	1.01409	1.67e-06	8.46e-06	cyclic-di-AMP receptor && PF06153:Cyclic-di-AMP receptor
EQK04_RS06790	1.01105	0.000732494	0.0023206	DeoR/GlpR family DNA-binding transcription regulator && PF08220:DeoR-like helix-turn-helix domain|PF00455:DeoR C terminal sensor domain
EQK04_RS16610	1.00872	3.8e-05	0.000157916	N-acetylglucosaminidase && PF01832:Mannosyl-glycoprotein endo-beta-N-acetylglucosaminidase|PF08239:Bacterial SH3 domain
EQK04_RS16150	1.00657	0.00183203	0.00538554	NAD(P)-dependent oxidoreductase && PF13460:NAD(P)H-binding
EQK04_RS05550	1.00413	0.00518934	0.0137515	lytic transglycosylase domain-containing protein && PF01464:Transglycosylase SLT domain
EQK04_RS14685	1.00179	0.00438245	0.0118519	ABC transporter permease && PF02653:Branched-chain amino acid transport system / permease component
EQK04_RS12535	1.00164	0.00023899	0.000840159	acetolactate synthase small subunit && PF01842:ACT domain|PF10369:Small subunit of acetolactate synthase
EQK04_RS16145	1.00087	0.000362287	0.00123316	DsbA family protein && PF01323:DSBA-like thioredoxin domain
EQK04_RS16260	-1.00721	0.00017644	0.000639445	YncE family protein && -
EQK04_RS15955	-1.00966	0.0010524	0.00323304	iron ABC transporter permease && PF01032:FecCD transport family
EQK04_RS16320	-1.01002	8.87e-05	0.000344518	M23 family metallopeptidase && PF01551:Peptidase family M23
EQK04_RS07080	-1.01041	3.12e-07	1.75e-06	CAP domain-containing protein && PF00188:Cysteine-rich secretory protein family|PF14504:CAP-associated N-terminal
EQK04_RS06980	-1.01078	1.27e-06	6.57e-06	translational GTPase TypA && PF00679:Elongation factor G C-terminus|PF14492:Elongation Factor G, domain II|PF03144:Elongation factor Tu domain 2|PF00009:Elongation factor Tu GTP binding domain
EQK04_RS08430	-1.01477	0.00241586	0.00688071	DNA ligase D && PF01068:ATP dependent DNA ligase domain
EQK04_RS07355	-1.01581	0.0173066	0.0400476	signal peptidase II && PF01252:Signal peptidase (SPase) II
EQK04_RS12175	-1.01863	0.000989742	0.00305306	adenine phosphoribosyltransferase && PF00156:Phosphoribosyl transferase domain
EQK04_RS07955	-1.02143	9.57e-07	5.03e-06	transcription termination factor NusA && PF00575:S1 RNA binding domain|PF08529:NusA N-terminal domain|PF13184:NusA-like KH domain
EQK04_RS09025	-1.02452	5.13e-05	0.000208827	acyl-CoA dehydrogenase family protein && PF00441:Acyl-CoA dehydrogenase, C-terminal domain|PF02770:Acyl-CoA dehydrogenase, middle domain|PF02771:Acyl-CoA dehydrogenase, N-terminal domain
EQK04_RS04745	-1.02521	3.03e-06	1.49e-05	Cof-type HAD-IIB family hydrolase && PF08282:haloacid dehalogenase-like hydrolase
EQK04_RS05565	-1.02681	0.00100944	0.00310871	GTP pyrophosphokinase family protein && PF04607:Region found in RelA / SpoT proteins
EQK04_RS00865	-1.02924	0.000900547	0.00279863	MurR/RpiR family transcriptional regulator && PF01380:SIS domain|PF01418:Helix-turn-helix domain, rpiR family
EQK04_RS12370	-1.02928	0.0222967	0.0499048	rod shape-determining protein MreD && PF04093:rod shape-determining protein MreD
EQK04_RS00870	-1.02986	3.27e-05	0.000136892	N-acetylmuramic acid 6-phosphate etherase && PF13580:SIS domain
EQK04_RS15085	-1.03003	6.5e-05	0.000259449	oxalate decarboxylase family bicupin && PF00190:Cupin
EQK04_RS12425	-1.0302	3.36e-07	1.88e-06	LysM peptidoglycan-binding domain-containing protein && PF01476:LysM domain
EQK04_RS14475	-1.03032	3.37e-06	1.63e-05	undecaprenyl-diphosphate phosphatase && PF02673:Bacitracin resistance protein BacA
EQK04_RS09145	-1.03672	7.1e-05	0.000280087	DUF421 domain-containing protein && PF04239:Protein of unknown function (DUF421)
EQK04_RS06765	-1.03753	4.71e-05	0.00019333	hypothetical protein && -
EQK04_RS09920	-1.04076	0.0151664	0.0356449	DUF2515 domain-containing protein && PF10720:Protein of unknown function (DUF2515)
EQK04_RS01595	-1.04099	1.52e-07	8.82e-07	DegT/DnrJ/EryC1/StrS family aminotransferase && PF01041:DegT/DnrJ/EryC1/StrS aminotransferase family
EQK04_RS14800	-1.04125	8.67e-05	0.000337629	spore germination protein && -
EQK04_RS16515	-1.04197	2.61e-05	0.000110773	glycosyltransferase && PF00534:Glycosyl transferases group 1|PF13579:Glycosyl transferase 4-like domain
EQK04_RS08180	-1.04202	2.11e-06	1.06e-05	outer spore coat protein CotE && PF10628:Outer spore coat protein E (CotE)
EQK04_RS16490	-1.04262	0.000162068	0.000592174	glycosyltransferase && PF00535:Glycosyl transferase family 2
EQK04_RS06445	-1.0442	0.0481834	0.0973792	6-carboxytetrahydropterin synthase QueD && PF01242:6-pyruvoyl tetrahydropterin synthase
EQK04_RS05865	-1.0455	4.7e-05	0.000193038	alanine racemase && PF00842:Alanine racemase, C-terminal domain|PF01168:Alanine racemase, N-terminal domain
EQK04_RS05630	-1.04564	2.93e-06	1.44e-05	spore coat protein && PF14153:Spore coat protein CotO
EQK04_RS09405	-1.04613	5.82e-06	2.73e-05	superoxide dismutase && PF00081:Iron/manganese superoxide dismutases, alpha-hairpin domain|PF02777:Iron/manganese superoxide dismutases, C-terminal domain
EQK04_RS17255	-1.04675	1.17e-07	6.91e-07	4Fe-4S dicluster domain-containing protein && PF13183:4Fe-4S dicluster domain|PF02754:Cysteine-rich domain
EQK04_RS01880	-1.05224	0.011279	0.0272952	YitT family protein && PF02588:Uncharacterised 5xTM membrane BCR, YitT family COG1284
EQK04_RS00860	-1.0529	7.38e-06	3.4e-05	PTS transporter subunit EIIC && PF00367:phosphotransferase system, EIIB|PF02378:Phosphotransferase system, EIIC
EQK04_RS01615	-1.053	6.84e-06	3.17e-05	LysE family translocator && PF01810:LysE type translocator
EQK04_RS15255	-1.05374	0.00035552	0.00121453	arsenate reductase family protein && PF03960:ArsC family
EQK04_RS00800	-1.0574	1.09e-06	5.67e-06	polysaccharide deacetylase family sporulation protein PdaB && PF01522:Polysaccharide deacetylase
EQK04_RS06095	-1.0636	1.9e-06	9.59e-06	LD-carboxypeptidase && PF02016:LD-carboxypeptidase
EQK04_RS13335	-1.06473	9.35e-06	4.22e-05	acetate kinase && PF00871:Acetokinase family
EQK04_RS03850	-1.06617	6.81e-05	0.000268989	hypothetical protein && -
EQK04_RS12235	-1.06639	0.00581083	0.0152636	DUF2905 domain-containing protein && -
EQK04_RS16570	-1.06696	8.18e-06	3.73e-05	teichoic acids export ABC transporter ATP-binding subunit TagH && PF00005:ABC transporter
EQK04_RS07595	-1.06727	9.42e-05	0.000363713	acyl carrier protein && -
EQK04_RS07360	-1.06787	0.000108185	0.0004099	RluA family pseudouridine synthase && PF01479:S4 domain|PF00849:RNA pseudouridylate synthase
EQK04_RS00495	-1.06961	6.27e-09	4.3e-08	50S ribosomal protein L1 && PF00687:Ribosomal protein L1p/L10e family
EQK04_RS08100	-1.07039	9.73e-06	4.38e-05	MMPL family transporter && PF03176:MMPL family
EQK04_RS13675	-1.07147	0.0275109	0.0599266	NCS2 family permease && PF00860:Permease family
EQK04_RS19025	-1.07148	4.02e-08	2.51e-07	30S ribosomal protein S6 && -
EQK04_RS09010	-1.07443	0.00765704	0.0194459	acetyl-CoA carboxylase biotin carboxyl carrier protein subunit && -
EQK04_RS18985	-1.07758	8.64e-09	5.83e-08	catalase KatX && PF00199:Catalase|PF06628:Catalase-related immune-responsive
EQK04_RS16200	-1.07839	3.05e-06	1.49e-05	metallophosphoesterase && PF00932:Lamin Tail Domain|PF00149:Calcineurin-like phosphoesterase
EQK04_RS11560	-1.07853	0.0132286	0.0314451	DNA polymerase III subunit delta && PF06144:DNA polymerase III, delta subunit
EQK04_RS08040	-1.07973	1.66e-07	9.61e-07	aspartate kinase && PF00696:Amino acid kinase family|PF13840:ACT domain
EQK04_RS17670	-1.08217	0.0121555	0.0291344	hypothetical protein && -
EQK04_RS12910	-1.0829	0.0165195	0.0384396	ATP-binding protein && PF01695:IstB-like ATP binding protein
EQK04_RS09020	-1.08932	5.06e-05	0.000206423	AMP-binding protein && PF00501:AMP-binding enzyme|PF13193:AMP-binding enzyme C-terminal domain
EQK04_RS00540	-1.08997	1.02e-09	7.73e-09	elongation factor G && PF14492:Elongation Factor G, domain II|PF00679:Elongation factor G C-terminus|PF03144:Elongation factor Tu domain 2|PF03764:Elongation factor G, domain IV|PF00009:Elongation factor Tu GTP binding domain
EQK04_RS14845	-1.09066	0.0103293	0.0253901	type VII secretion protein EssB && PF10140:WXG100 protein secretion system (Wss), protein YukC
EQK04_RS04430	-1.09167	6.31e-09	4.33e-08	cold shock-like protein CspB && -
EQK04_RS10865	-1.09184	0.00125412	0.0037937	sigma-54-dependent Fis family transcriptional regulator && PF00989:PAS fold|PF00158:Sigma-54 interaction domain|PF02954:Bacterial regulatory protein, Fis family
EQK04_RS17235	-1.09641	5.5e-06	2.59e-05	acyl-CoA dehydrogenase && PF02770:Acyl-CoA dehydrogenase, middle domain|PF00441:Acyl-CoA dehydrogenase, C-terminal domain|PF02771:Acyl-CoA dehydrogenase, N-terminal domain
EQK04_RS07350	-1.10238	0.0364938	0.0763034	hypothetical protein && -
EQK04_RS14635	-1.1024	0.000203099	0.000726933	3'-5' exonuclease KapD && PF00929:Exonuclease
EQK04_RS01600	-1.10272	1.26e-07	7.37e-07	HAD-IIB family hydrolase && PF05116:Sucrose-6F-phosphate phosphohydrolase
EQK04_RS10130	-1.10704	2.27e-05	9.7e-05	nucleoside-diphosphate kinase && PF00334:Nucleoside diphosphate kinase
EQK04_RS12015	-1.10797	0.0010418	0.0032031	U32 family peptidase && PF01136:Peptidase family U32
EQK04_RS10135	-1.10975	0.000373814	0.00126779	heptaprenyl diphosphate synthase component II && PF00348:Polyprenyl synthetase
EQK04_RS06480	-1.11034	0.000707987	0.00224865	polysaccharide biosynthesis protein && PF01943:Polysaccharide biosynthesis protein
EQK04_RS09775	-1.11062	0.0495726	0.0999178	reverse transcriptase-like protein && PF13456:Reverse transcriptase-like
EQK04_RS10360	-1.11196	9.49e-07	5.01e-06	spore maturation protein a && PF07670:Nucleoside recognition
EQK04_RS03745	-1.11542	0.000243525	0.00085211	calcium/proton exchanger && PF01699:Sodium/calcium exchanger protein
EQK04_RS11715	-1.11782	0.0166595	0.0387173	ABC transporter ATP-binding protein && PF00005:ABC transporter
EQK04_RS04725	-1.11851	1.1e-06	5.71e-06	YheC/YheD family protein && PF14398:YheC/D like ATP-grasp
EQK04_RS05400	-1.12009	0.00017625	0.000639373	hypothetical protein && -
EQK04_RS16845	-1.12165	0.0257698	0.056594	Cof-type HAD-IIB family hydrolase && PF08282:haloacid dehalogenase-like hydrolase
EQK04_RS07190	-1.12218	6.57e-08	3.98e-07	stage V sporulation protein D && PF03717:Penicillin-binding Protein dimerisation domain|PF03793:PASTA domain|PF00905:Penicillin binding protein transpeptidase domain
EQK04_RS03870	-1.12232	0.00514491	0.0136512	hypothetical protein && -
EQK04_RS19145	-1.12263	2.13e-09	1.56e-08	DNA gyrase subunit A && PF03989:DNA gyrase C-terminal domain, beta-propeller|PF00521:DNA gyrase/topoisomerase IV, subunit A
EQK04_RS09045	-1.12306	0.0369175	0.0770594	tautomerase family protein && PF14552:Tautomerase enzyme
EQK04_RS13375	-1.12398	0.00462735	0.0124424	DEAD/DEAH box helicase && PF00270:DEAD/DEAH box helicase|PF00271:Helicase conserved C-terminal domain|PF03880:DbpA RNA binding domain
EQK04_RS03865	-1.12457	0.0033347	0.00924499	class D sortase && PF04203:Sortase family
EQK04_RS11965	-1.12582	0.00022571	0.000797736	bifunctional cystathionine gamma-lyase/homocysteine desulfhydrase && PF01053:Cys/Met metabolism PLP-dependent enzyme
EQK04_RS09140	-1.13256	0.000121293	0.000455881	pectinesterase && PF01095:Pectinesterase
EQK04_RS13285	-1.13268	1.17e-07	6.91e-07	hypothetical protein && -
EQK04_RS16160	-1.13282	0.00479014	0.0128341	acyltransferase && PF14602:Hexapeptide repeat of succinyl-transferase
EQK04_RS04590	-1.13453	0.000111828	0.000423276	alkaline phosphatase && PF00245:Alkaline phosphatase
EQK04_RS12005	-1.13594	1.36e-05	6e-05	uridine kinase && PF00485:Phosphoribulokinase / Uridine kinase family
EQK04_RS17030	-1.1367	1.11e-09	8.38e-09	UDP-N-acetylglucosamine 1-carboxyvinyltransferase && PF00275:EPSP synthase (3-phosphoshikimate 1-carboxyvinyltransferase)
EQK04_RS16910	-1.14048	0.00510086	0.0135601	MFS transporter && PF07690:Major Facilitator Superfamily
EQK04_RS06090	-1.1413	1.56e-09	1.16e-08	peptide ABC transporter substrate-binding protein && PF00496:Bacterial extracellular solute-binding proteins, family 5 Middle
EQK04_RS07075	-1.14215	2.37e-07	1.34e-06	CBS domain-containing protein && PF00571:CBS domain
EQK04_RS10500	-1.14552	8.83e-09	5.95e-08	D-alanyl-D-alanine carboxypeptidase && PF00768:D-alanyl-D-alanine carboxypeptidase|PF07943:Penicillin-binding protein 5, C-terminal domain
EQK04_RS11950	-1.14694	0.000421948	0.00141063	hypothetical protein && -
EQK04_RS08010	-1.15294	2.72e-07	1.53e-06	insulinase family protein && PF05193:Peptidase M16 inactive domain|PF00675:Insulinase (Peptidase family M16)
EQK04_RS14045	-1.15337	0.00150649	0.00449907	2-succinyl-6-hydroxy-2%2C4-cyclohexadiene-1-carboxylate synthase && PF00561:alpha/beta hydrolase fold
EQK04_RS19020	-1.15394	2.14e-10	1.7e-09	single-stranded DNA-binding protein SsbA && PF00436:Single-strand binding protein family
EQK04_RS16890	-1.15497	3.2e-06	1.55e-05	sporulation transcriptional regulator SpoIIID && -
EQK04_RS12180	-1.15611	8.44e-06	3.83e-05	single-stranded-DNA-specific exonuclease RecJ && PF01368:DHH family|PF10141:Single-strand DNA-specific exonuclease, C terminal domain|PF02272:DHHA1 domain
EQK04_RS06275	-1.15831	0.00239546	0.00682779	MerR family transcriptional regulator && PF13411:MerR HTH family regulatory protein
EQK04_RS13380	-1.15872	1.32e-07	7.72e-07	fatty acid desaturase && PF00487:Fatty acid desaturase
EQK04_RS19095	-1.1592	6.46e-08	3.92e-07	protein jag && PF14804:Jag N-terminus|PF01424:R3H domain|PF13083:KH domain
EQK04_RS12285	-1.16154	3.68e-07	2.04e-06	SafA/ExsA family spore coat assembly protein && PF01476:LysM domain
EQK04_RS17650	-1.16518	0.000177504	0.000642681	glycosyltransferase && PF00535:Glycosyl transferase family 2
EQK04_RS17240	-1.16589	1.02e-06	5.34e-06	acyl-CoA dehydrogenase family protein && PF00441:Acyl-CoA dehydrogenase, C-terminal domain|PF02770:Acyl-CoA dehydrogenase, middle domain|PF02771:Acyl-CoA dehydrogenase, N-terminal domain
EQK04_RS03475	-1.16795	6.33e-05	0.000253083	hypothetical protein && -
EQK04_RS17810	-1.16936	7.31e-06	3.37e-05	hypothetical protein && -
EQK04_RS01235	-1.17414	1.29e-05	5.72e-05	hypothetical protein && -
EQK04_RS10185	-1.17608	8.01e-06	3.66e-05	ribosome biogenesis GTPase Der && PF01926:50S ribosome-binding GTPase|PF14714:KH-domain-like of EngA bacterial GTPase enzymes, C-terminal
EQK04_RS03455	-1.17945	1.33e-05	5.86e-05	hypothetical protein && -
EQK04_RS03485	-1.18038	1.16e-06	6.03e-06	glycosyltransferase family 2 protein && PF00535:Glycosyl transferase family 2
EQK04_RS19185	-1.18042	2.44e-06	1.22e-05	D-alanyl-D-alanine carboxypeptidase && PF07943:Penicillin-binding protein 5, C-terminal domain|PF00768:D-alanyl-D-alanine carboxypeptidase
EQK04_RS16095	-1.18363	6.35e-05	0.000253858	tetratricopeptide repeat protein && PF14559:Tetratricopeptide repeat
EQK04_RS06730	-1.18453	1.25e-06	6.45e-06	hypothetical protein && -
EQK04_RS12655	-1.18471	3.4e-05	0.000141912	MarR family transcriptional regulator && PF01047:MarR family
EQK04_RS04675	-1.18607	5.14e-05	0.000208917	polysaccharide deacetylase && PF01522:Polysaccharide deacetylase
EQK04_RS11185	-1.18804	4.76e-08	2.96e-07	M14 family metallocarboxypeptidase && PF00246:Zinc carboxypeptidase
EQK04_RS12205	-1.19204	4.29e-07	2.35e-06	stage V sporulation protein B && PF01943:Polysaccharide biosynthesis protein|PF14667:Polysaccharide biosynthesis C-terminal domain
EQK04_RS12445	-1.1966	5.15e-06	2.43e-05	hydroxymethylbilane synthase && PF01379:Porphobilinogen deaminase, dipyromethane cofactor binding domain|PF03900:Porphobilinogen deaminase, C-terminal domain
EQK04_RS15580	-1.19825	2.08e-05	8.97e-05	metal ABC transporter ATP-binding protein && PF00005:ABC transporter
EQK04_RS06695	-1.20216	0.0178094	0.0409835	2%2C3%2C4%2C5-tetrahydropyridine-2%2C6-dicarboxylate N-acetyltransferase && PF00132:Bacterial transferase hexapeptide (six repeats)|PF14602:Hexapeptide repeat of succinyl-transferase|PF08503:Tetrahydrodipicolinate succinyltransferase N-terminal
EQK04_RS11345	-1.20266	1.87e-07	1.07e-06	deoxyribonuclease IV && PF01261:Xylose isomerase-like TIM barrel
EQK04_RS05220	-1.20849	0.000418024	0.00140126	serine O-acetyltransferase && PF00132:Bacterial transferase hexapeptide (six repeats)
EQK04_RS07000	-1.21206	2.71e-08	1.74e-07	PhoH family protein && PF02562:PhoH-like protein|PF13638:PIN domain
EQK04_RS10015	-1.21357	0.0265707	0.0580131	nucleotide pyrophosphohydrolase && PF03819:MazG nucleotide pyrophosphohydrolase domain
EQK04_RS03515	-1.21737	2.4e-05	0.000102341	DEAD/DEAH box helicase && PF00271:Helicase conserved C-terminal domain|PF00270:DEAD/DEAH box helicase
EQK04_RS12465	-1.21963	0.000572875	0.00185726	hypothetical protein && -
EQK04_RS16495	-1.22283	4.88e-06	2.31e-05	hypothetical protein && -
EQK04_RS14840	-1.22553	2.36e-07	1.34e-06	type VII secretion protein EssC && PF12538:DNA transporter|PF01580:FtsK/SpoIIIE family
EQK04_RS17645	-1.2289	2.24e-07	1.27e-06	uracil-DNA glycosylase && PF03167:Uracil DNA glycosylase superfamily
EQK04_RS08675	-1.23029	0.0296703	0.0639249	MFS transporter && PF07690:Major Facilitator Superfamily
EQK04_RS12420	-1.23349	9.46e-09	6.31e-08	spore coat protein YsxE && -
EQK04_RS10780	-1.23375	0.0446353	0.0910425	methylmalonyl-CoA epimerase && PF13669:Glyoxalase/Bleomycin resistance protein/Dioxygenase superfamily
EQK04_RS10025	-1.23391	1.04e-07	6.18e-07	sporulation protein YpjB && PF09577:Sporulation protein YpjB (SpoYpjB)
EQK04_RS02745	-1.23748	4.29e-06	2.04e-05	hypothetical protein && -
EQK04_RS03655	-1.24173	5.36e-09	3.71e-08	LTA synthase family protein && PF00884:Sulfatase
EQK04_RS06925	-1.2447	0.000149563	0.000552176	aminotransferase class I/II-fold pyridoxal phosphate-dependent enzyme && PF01276:Orn/Lys/Arg decarboxylase, major domain|PF03711:Orn/Lys/Arg decarboxylase, C-terminal domain
EQK04_RS12350	-1.24558	8.34e-08	5.01e-07	M50 family metallopeptidase && PF02163:Peptidase family M50
EQK04_RS08910	-1.24798	0.00550097	0.0145311	hypothetical protein && -
EQK04_RS17500	-1.24851	4.89e-08	3.02e-07	phosphate acetyltransferase && PF01515:Phosphate acetyl/butaryl transferase
EQK04_RS05575	-1.24943	6.56e-05	0.00026129	RluA family pseudouridine synthase && PF00849:RNA pseudouridylate synthase
EQK04_RS12430	-1.24959	1.06e-09	7.97e-09	glutamate-1-semialdehyde 2%2C1-aminomutase && PF00202:Aminotransferase class-III
EQK04_RS12490	-1.25364	2.12e-10	1.69e-09	ATP-dependent protease LonB && PF05362:Lon protease (S16) C-terminal proteolytic domain|PF00004:ATPase family associated with various cellular activities (AAA)
EQK04_RS06250	-1.26284	0.000294628	0.00102045	hypothetical protein && -
EQK04_RS10355	-1.26492	1.49e-07	8.64e-07	spore maturation protein && PF07670:Nucleoside recognition
EQK04_RS04740	-1.26688	5.01e-08	3.08e-07	YlbF family regulator && PF06133:Control of competence regulator ComK, YlbF/YmcA
EQK04_RS09840	-1.27029	7e-10	5.41e-09	ATP-dependent DNA helicase && PF13307:Helicase C-terminal domain
EQK04_RS03465	-1.27034	0.000684118	0.00218023	Hsp20/alpha crystallin family protein && PF00011:Hsp20/alpha crystallin family
EQK04_RS03765	-1.27363	0.000143415	0.000531532	mechanosensitive ion channel && PF00924:Mechanosensitive ion channel
EQK04_RS10610	-1.27676	0.0023495	0.00671721	DNA polymerase IV && PF11798:IMS family HHH motif|PF11799:impB/mucB/samB family C-terminal domain|PF00817:impB/mucB/samB family
EQK04_RS10890	-1.28257	5.64e-09	3.9e-08	SpoIVB peptidase && PF00595:PDZ domain (Also known as DHR or GLGF)|PF05580:SpoIVB peptidase S55
EQK04_RS04655	-1.28494	0.0266723	0.0582011	glycerophosphoryl diester phosphodiesterase && PF03009:Glycerophosphoryl diester phosphodiesterase family
EQK04_RS01885	-1.28843	0.000105938	0.000403427	amino acid ABC transporter ATP-binding protein && PF00005:ABC transporter
EQK04_RS09115	-1.29155	0.000103954	0.000396673	LLM class flavin-dependent oxidoreductase && PF00296:Luciferase-like monooxygenase
EQK04_RS18170	-1.29505	0.000779115	0.00245791	hypothetical protein && -
EQK04_RS10690	-1.30023	1.01e-09	7.67e-09	aminotransferase class I/II-fold pyridoxal phosphate-dependent enzyme && PF12897:Alanine-glyoxylate amino-transferase
EQK04_RS05235	-1.30258	0.000306045	0.00105804	Petrobactin biosynthesis protein AsbA && PF04183:IucA / IucC family|PF06276:Ferric iron reductase FhuF-like transporter
EQK04_RS13575	-1.31262	6.98e-11	5.83e-10	UDP-N-acetylmuramate--L-alanine ligase && PF02875:Mur ligase family, glutamate ligase domain|PF08245:Mur ligase middle domain|PF01225:Mur ligase family, catalytic domain
EQK04_RS13005	-1.31512	6.34e-09	4.34e-08	alpha-N-arabinofuranosidase && PF06964:Alpha-L-arabinofuranosidase C-terminal domain
EQK04_RS08700	-1.32607	0.0112187	0.0272019	metalloregulator ArsR/SmtB family transcription factor && PF01022:Bacterial regulatory protein, arsR family
EQK04_RS04895	-1.32741	7.77e-10	5.97e-09	uroporphyrinogen decarboxylase && PF01208:Uroporphyrinogen decarboxylase (URO-D)
EQK04_RS07035	-1.32884	3.09e-08	1.95e-07	heme A synthase && PF02628:Cytochrome oxidase assembly protein
EQK04_RS17410	-1.32933	0.0375178	0.0781396	DUF1450 domain-containing protein && -
EQK04_RS09390	-1.33342	0.0276374	0.0601322	hypothetical protein && -
EQK04_RS14995	-1.33345	8.25e-09	5.59e-08	spore coat protein YutH && -
EQK04_RS08420	-1.33418	0.00239535	0.00682779	hypothetical protein && -
EQK04_RS14555	-1.3383	0.000514295	0.00168925	potassium channel family protein && PF02254:TrkA-N domain|PF07885:Ion channel
EQK04_RS13955	-1.33989	1.57e-06	8.02e-06	hypothetical protein && -
EQK04_RS13145	-1.34586	4.38e-09	3.07e-08	putative sporulation protein YtxC && PF08812:YtxC-like family
EQK04_RS02940	-1.34696	1.43e-06	7.33e-06	hypothetical protein && -
EQK04_RS05960	-1.35027	1.88e-09	1.4e-08	gamma-glutamyltransferase && PF01019:Gamma-glutamyltranspeptidase
EQK04_RS04750	-1.35233	9.5e-09	6.33e-08	coproporphyrinogen III oxidase && PF04055:Radical SAM superfamily
EQK04_RS12650	-1.35536	3.51e-07	1.96e-06	glutamate racemase && PF01177:Asp/Glu/Hydantoin racemase
EQK04_RS10970	-1.36551	2.54e-06	1.26e-05	stage III sporulation protein AE && PF09546:Stage III sporulation protein AE (spore_III_AE)
EQK04_RS13495	-1.37533	7.19e-12	6.49e-11	30S ribosomal protein S4 && PF00163:Ribosomal protein S4/S9 N-terminal domain|PF01479:S4 domain
EQK04_RS19015	-1.38605	4.39e-11	3.72e-10	30S ribosomal protein S18 && -
EQK04_RS10200	-1.39008	3.05e-05	0.00012856	hypothetical protein && -
EQK04_RS03855	-1.39145	1.09e-08	7.19e-08	helix-turn-helix domain-containing protein && PF05043:Mga helix-turn-helix domain
EQK04_RS08035	-1.39468	1.82e-12	1.72e-11	aspartate-semialdehyde dehydrogenase && PF01118:Semialdehyde dehydrogenase, NAD binding domain|PF02774:Semialdehyde dehydrogenase, dimerisation domain
EQK04_RS17120	-1.4056	9.92e-09	6.59e-08	manganese efflux pump MntP family protein && PF02659:Putative manganese efflux pump
EQK04_RS14020	-1.40724	9.11e-10	6.96e-09	DUF1540 domain-containing protein && -
EQK04_RS07890	-1.41246	9.13e-09	6.11e-08	UMP kinase && PF00696:Amino acid kinase family
EQK04_RS08185	-1.41268	3.03e-08	1.92e-07	DNA mismatch repair protein MutS && PF05192:MutS domain III|PF01624:MutS domain I|PF00488:MutS domain V|PF05190:MutS family domain IV|PF05188:MutS domain II
EQK04_RS13710	-1.41355	0.0459228	0.0931117	CbrC family protein && PF03691:Uncharacterised protein family (UPF0167)
EQK04_RS17635	-1.42724	0.0186661	0.0426669	YwdI family protein && PF17261:Family of unknown function (DUF5327)
EQK04_RS03615	-1.4307	6.07e-13	5.95e-12	MOSC domain-containing protein && PF03473:MOSC domain
EQK04_RS19105	-1.43344	7.83e-06	3.59e-05	ribonuclease P protein component && PF00825:Ribonuclease P
EQK04_RS01735	-1.43415	6.64e-09	4.54e-08	L-glutamate gamma-semialdehyde dehydrogenase && PF00171:Aldehyde dehydrogenase family
EQK04_RS03460	-1.43849	1.13e-06	5.89e-06	hypothetical protein && -
EQK04_RS16680	-1.43904	6.3e-07	3.39e-06	spore germination protein && PF03323:Bacillus/Clostridium GerA spore germination protein
EQK04_RS13630	-1.44024	0.000208065	0.000743289	tRNA (guanosine(46)-N7)-methyltransferase TrmB && PF02390:Putative methyltransferase
EQK04_RS04585	-1.44088	6.82e-14	7.41e-13	SpoVR family protein && PF04293:SpoVR like protein
EQK04_RS16270	-1.44782	1.25e-08	8.19e-08	HAMP domain-containing protein && PF02518:Histidine kinase-, DNA gyrase B-, and HSP90-like ATPase|PF00512:His Kinase A (phospho-acceptor) domain
EQK04_RS02955	-1.45056	2.94e-08	1.87e-07	GABA permease && PF00324:Amino acid permease
EQK04_RS03470	-1.4532	1.69e-08	1.1e-07	hypothetical protein && -
EQK04_RS14575	-1.45387	4.21e-07	2.32e-06	iron-containing alcohol dehydrogenase && PF00465:Iron-containing alcohol dehydrogenase
EQK04_RS15060	-1.45439	7.63e-10	5.88e-09	sporulation protein YunB && PF09560:Sporulation protein YunB (Spo_YunB)
EQK04_RS01070	-1.46079	0.0449564	0.0915978	ATP-binding cassette domain-containing protein && PF00005:ABC transporter
EQK04_RS18315	-1.46867	7.4e-11	6.09e-10	immune inhibitor A && PF05547:Immune inhibitor A peptidase M6
EQK04_RS17265	-1.47584	1.98e-05	8.56e-05	UV DNA damage repair endonuclease UvsE && PF03851:UV-endonuclease UvdE
EQK04_RS01640	-1.47923	0.000126243	0.00047165	urea carboxylase-associated family protein && PF09347:Domain of unknown function (DUF1989)
EQK04_RS06485	-1.4801	1.35e-10	1.09e-09	TlpA family protein disulfide reductase && PF00578:AhpC/TSA family
EQK04_RS18175	-1.48213	5.44e-07	2.96e-06	hypothetical protein && -
EQK04_RS11460	-1.48589	1.1e-06	5.75e-06	sporulation protein YqfC && -
EQK04_RS13640	-1.49087	0.00297557	0.00830459	phosphotransferase family protein && PF01636:Phosphotransferase enzyme family
EQK04_RS01770	-1.49765	0.000492741	0.00162271	Lrp/AsnC family transcriptional regulator && PF13412:Winged helix-turn-helix DNA-binding|PF01037:Lrp/AsnC ligand binding domain
EQK04_RS11700	-1.49863	0.00699689	0.0179886	hypothetical protein && -
EQK04_RS08915	-1.50154	9.9e-05	0.000379577	EndoU domain-containing protein && PF04740:LXG domain of WXG superfamily|PF14436:Bacterial EndoU nuclease|PF14449:Pre-toxin TG
EQK04_RS08055	-1.50475	9.78e-06	4.39e-05	ClpP family protease && PF00574:Clp protease
EQK04_RS10310	-1.51048	1.24e-07	7.31e-07	peptidoglycan DD-metalloendopeptidase family protein && PF01476:LysM domain|PF01551:Peptidase family M23
EQK04_RS07200	-1.51079	1.47e-09	1.1e-08	phospho-N-acetylmuramoyl-pentapeptide-transferase && PF00953:Glycosyl transferase family 4
EQK04_RS15260	-1.51086	9.26e-14	9.98e-13	acyl-CoA dehydrogenase family protein && PF02770:Acyl-CoA dehydrogenase, middle domain|PF02771:Acyl-CoA dehydrogenase, N-terminal domain|PF00441:Acyl-CoA dehydrogenase, C-terminal domain
EQK04_RS13715	-1.51126	0.0102682	0.0252897	sporulation protein Cse60 && -
EQK04_RS12440	-1.51383	5.01e-06	2.37e-05	uroporphyrinogen-III synthase && PF02602:Uroporphyrinogen-III synthase HemD
EQK04_RS07950	-1.52252	3.03e-08	1.92e-07	ribosome maturation factor RimP && PF02576:RimP N-terminal domain|PF17384:RimP C-terminal SH3 domain
EQK04_RS03590	-1.52448	0.00187374	0.00549093	phenolic acid decarboxylase && PF05870:Phenolic acid decarboxylase (PAD)
EQK04_RS01425	-1.52529	3.57e-07	1.98e-06	SEC-C domain-containing protein && PF05225:helix-turn-helix, Psq domain|PF02810:SEC-C motif
EQK04_RS11585	-1.52659	6.87e-12	6.23e-11	late competence protein ComER && PF14748:Pyrroline-5-carboxylate reductase dimerisation|PF03807:NADP oxidoreductase coenzyme F420-dependent
EQK04_RS07010	-1.5317	2.56e-09	1.86e-08	glutaminase A && PF04960:Glutaminase
EQK04_RS14865	-1.53465	2.37e-13	2.43e-12	alanine dehydrogenase && PF05222:Alanine dehydrogenase/PNT, N-terminal domain|PF01262:Alanine dehydrogenase/PNT, C-terminal domain
EQK04_RS09030	-1.53677	2e-09	1.47e-08	family 10 glycosylhydrolase && PF02638:Glycosyl hydrolase-like 10
EQK04_RS04915	-1.54813	1.89e-06	9.59e-06	YhgE/Pip domain-containing protein && PF12698:ABC-2 family transporter protein
EQK04_RS00510	-1.5516	0.00036041	0.001229	class I SAM-dependent methyltransferase && PF05175:Methyltransferase small domain
EQK04_RS09885	-1.55397	6.06e-05	0.000242919	NADH-dependent flavin oxidoreductase && PF00724:NADH:flavin oxidoreductase / NADH oxidase family
EQK04_RS14580	-1.55532	5.59e-13	5.49e-12	iron-containing alcohol dehydrogenase && PF00465:Iron-containing alcohol dehydrogenase
EQK04_RS07205	-1.55659	7.06e-11	5.87e-10	UDP-N-acetylmuramoyl-L-alanine--D-glutamate ligase && PF02875:Mur ligase family, glutamate ligase domain|PF08245:Mur ligase middle domain
EQK04_RS17565	-1.56164	4.78e-08	2.97e-07	dTDP-glucose 4%2C6-dehydratase && PF16363:GDP-mannose 4,6 dehydratase
EQK04_RS11960	-1.56294	0.00776688	0.0196583	YrhC family protein && -
EQK04_RS08075	-1.57164	1.97e-08	1.27e-07	MFS transporter && PF07690:Major Facilitator Superfamily
EQK04_RS08060	-1.57535	2.39e-05	0.000101915	YlzJ-like family protein && -
EQK04_RS02145	-1.57629	0.0318101	0.0675649	germination protein && PF13472:GDSL-like Lipase/Acylhydrolase family
EQK04_RS01605	-1.57695	2.66e-15	3.2e-14	Gfo/Idh/MocA family oxidoreductase && PF02894:Oxidoreductase family, C-terminal alpha/beta domain|PF01408:Oxidoreductase family, NAD-binding Rossmann fold
EQK04_RS05660	-1.57978	4.65e-13	4.62e-12	DUF1360 domain-containing protein && PF07098:Protein of unknown function (DUF1360)
EQK04_RS01065	-1.58376	0.000993076	0.00306083	hypothetical protein && -
EQK04_RS05245	-1.59058	0.00162956	0.0048435	lysine N(6)-hydroxylase/L-ornithine N(5)-oxygenase family protein && PF13434:L-lysine 6-monooxygenase (NADPH-requiring)
EQK04_RS17075	-1.59186	5.07e-13	5.02e-12	F0F1 ATP synthase subunit B && PF00430:ATP synthase B/B' CF(0)
EQK04_RS06655	-1.59902	2.63e-11	2.26e-10	ribonuclease H-like YkuK family protein && PF04308:Ribonuclease H-like
EQK04_RS05785	-1.60872	0.00700316	0.0179924	hypothetical protein && -
EQK04_RS16695	-1.61001	7.02e-11	5.85e-10	glycosyltransferase && PF00535:Glycosyl transferase family 2|PF13489:Methyltransferase domain
EQK04_RS18735	-1.61536	0.00650462	0.0168996	MBL fold metallo-hydrolase && PF00753:Metallo-beta-lactamase superfamily
EQK04_RS11880	-1.6164	0.00700975	0.017997	amino acid ABC transporter permease && PF00528:Binding-protein-dependent transport system inner membrane component
EQK04_RS10390	-1.61668	1.55e-05	6.8e-05	DUF309 domain-containing protein && PF03745:Domain of unknown function (DUF309)
EQK04_RS01385	-1.62325	0.000287754	0.000998488	AMP-binding protein && PF00501:AMP-binding enzyme|PF13193:AMP-binding enzyme C-terminal domain
EQK04_RS16305	-1.63085	0.0011787	0.00358001	hypothetical protein && PF17423:Swarming motility protein
EQK04_RS10695	-1.63525	8.67e-07	4.59e-06	ribonuclease Z && PF12706:Beta-lactamase superfamily domain
EQK04_RS17630	-1.64157	6.56e-05	0.00026129	purine/pyrimidine permease && PF00860:Permease family
EQK04_RS06085	-1.64631	6.36e-13	6.21e-12	ABC transporter ATP-binding protein && PF00005:ABC transporter|PF08352:Oligopeptide/dipeptide transporter, C-terminal region
EQK04_RS17080	-1.65206	2.36e-09	1.73e-08	F0F1 ATP synthase subunit C && -
EQK04_RS14540	-1.65544	5.48e-05	0.000221866	hemolysin family protein && PF03471:Transporter associated domain|PF01595:Domain of unknown function DUF21|PF00571:CBS domain
EQK04_RS15350	-1.66801	0.000320915	0.00110639	endospore germination permease && PF03845:Spore germination protein
EQK04_RS17260	-1.67355	5.97e-09	4.11e-08	cardiolipin synthase && PF13091:PLD-like domain
EQK04_RS15245	-1.67841	2.15e-10	1.71e-09	YusG family protein && -
EQK04_RS11885	-1.67933	7.31e-11	6.03e-10	manganese catalase family protein && PF05067:Manganese containing catalase
EQK04_RS10195	-1.68619	5.27e-08	3.22e-07	YIEGIA family protein && PF14045:YIEGIA protein
EQK04_RS14890	-1.69008	4.08e-06	1.96e-05	3D domain-containing protein && PF06725:3D domain
EQK04_RS04905	-1.69408	2.77e-13	2.83e-12	protoporphyrinogen oxidase && PF01593:Flavin containing amine oxidoreductase
EQK04_RS06650	-1.6985	4.66e-12	4.31e-11	DUF1797 family protein && -
EQK04_RS16265	-1.70086	9.96e-13	9.63e-12	response regulator transcription factor && PF00486:Transcriptional regulatory protein, C terminal|PF00072:Response regulator receiver domain
EQK04_RS04200	-1.70157	0.0110646	0.0268629	tRNA-Glu && -
EQK04_RS14950	-1.70494	7.64e-10	5.88e-09	NAD(P)/FAD-dependent oxidoreductase && PF07992:Pyridine nucleotide-disulphide oxidoreductase
EQK04_RS07195	-1.70544	1.53e-11	1.33e-10	UDP-N-acetylmuramoyl-L-alanyl-D-glutamate--2%2C6-diaminopimelate ligase && PF01225:Mur ligase family, catalytic domain|PF02875:Mur ligase family, glutamate ligase domain|PF08245:Mur ligase middle domain
EQK04_RS15945	-1.70605	2.48e-16	3.21e-15	phage holin && -
EQK04_RS00505	-1.71124	2.27e-18	3.46e-17	50S ribosomal protein L7/L12 && PF16320:Ribosomal protein L7/L12 dimerisation domain|PF00542:Ribosomal protein L7/L12 C-terminal domain
EQK04_RS09160	-1.71659	4.45e-11	3.76e-10	nitrate reductase && PF04879:Molybdopterin oxidoreductase Fe4S4 domain|PF01568:Molydopterin dinucleotide binding domain|PF00384:Molybdopterin oxidoreductase
EQK04_RS08905	-1.72254	0.0198979	0.0449893	phage portal protein && -
EQK04_RS17615	-1.72411	1.16e-13	1.24e-12	spore coat protein GerQ && PF09671:Spore coat protein (Spore_GerQ)
EQK04_RS01895	-1.72459	1.23e-13	1.3e-12	cystine ABC transporter substrate-binding lipoprotein TcyA && PF00497:Bacterial extracellular solute-binding proteins, family 3
EQK04_RS07540	-1.72881	0.000576142	0.00186624	stage V sporulation protein SpoVM && -
EQK04_RS01730	-1.73071	6.69e-18	9.57e-17	proline dehydrogenase && PF01619:Proline dehydrogenase
EQK04_RS14025	-1.73511	2.97e-18	4.43e-17	hypothetical protein && -
EQK04_RS17015	-1.74245	8.66e-13	8.42e-12	VWA domain-containing protein && PF00092:von Willebrand factor type A domain
EQK04_RS04950	-1.75192	4.09e-09	2.9e-08	hypothetical protein && -
EQK04_RS09490	-1.75237	2.73e-05	0.000115546	nitroreductase family protein && PF00881:Nitroreductase family
EQK04_RS06080	-1.75552	2.96e-13	3e-12	ABC transporter permease && PF00528:Binding-protein-dependent transport system inner membrane component|PF12911:N-terminal TM domain of oligopeptide transport permease C
EQK04_RS04975	-1.75564	1.36e-10	1.1e-09	FAD-dependent oxidoreductase && PF00355:Rieske [2Fe-2S] domain|PF01266:FAD dependent oxidoreductase
EQK04_RS02470	-1.75569	0.0336972	0.0711301	cortex morphogenetic protein CmpA && -
EQK04_RS04980	-1.75741	1.43e-10	1.15e-09	SDR family oxidoreductase && PF13561:Enoyl-(Acyl carrier protein) reductase
EQK04_RS01905	-1.76093	0.00697877	0.0179543	amino acid permease && PF00324:Amino acid permease
EQK04_RS14065	-1.77107	5e-08	3.08e-07	TraR/DksA C4-type zinc finger protein && PF01258:Prokaryotic dksA/traR C4-type zinc finger
EQK04_RS09780	-1.77327	1.79e-08	1.16e-07	hypothetical protein && -
EQK04_RS13085	-1.77739	4.91e-06	2.32e-05	small acid-soluble spore protein SspI && -
EQK04_RS04990	-1.77941	0.00996023	0.0246443	competence protein ComK && PF06338:ComK protein
EQK04_RS08955	-1.7954	3.85e-10	3.02e-09	phospholipase D family protein && PF13091:PLD-like domain
EQK04_RS01430	-1.79851	0.00945077	0.0234767	DUF4352 domain-containing protein && PF11611:Domain of unknown function (DUF4352)|PF17118:Domain of unknown function (DUF5105)
EQK04_RS10175	-1.80102	0.000590745	0.00190696	DUF2768 domain-containing protein && -
EQK04_RS16690	-1.80217	1.27e-07	7.42e-07	Ger(x)C family spore germination protein && PF05504:Spore germination B3/ GerAC like, C-terminal
EQK04_RS16000	-1.80405	1.73e-16	2.27e-15	UDP-glucosyltransferase && PF00201:UDP-glucoronosyl and UDP-glucosyl transferase
EQK04_RS03780	-1.80917	1.1e-08	7.26e-08	delta-lactam-biosynthetic de-N-acetylase && PF01522:Polysaccharide deacetylase
EQK04_RS08020	-1.81138	1.32e-16	1.74e-15	YlmC/YmxH family sporulation protein && -
EQK04_RS09445	-1.81151	8.72e-08	5.21e-07	sporulation-specific diadenylate cyclase CdaS && PF10372:Bacterial membrane-spanning protein N-terminus|PF02457:DisA bacterial checkpoint controller nucleotide-binding
EQK04_RS17085	-1.81407	1.84e-15	2.24e-14	F0F1 ATP synthase subunit A && PF00119:ATP synthase A chain
EQK04_RS17055	-1.81612	1.45e-19	2.32e-18	F0F1 ATP synthase subunit beta && PF00006:ATP synthase alpha/beta family, nucleotide-binding domain|PF02874:ATP synthase alpha/beta family, beta-barrel domain
EQK04_RS12270	-1.81787	4.28e-14	4.72e-13	phosphomethylpyrimidine synthase ThiC && PF01964:Radical SAM ThiC family|PF13667:ThiC-associated domain
EQK04_RS01585	-1.82998	2.63e-10	2.07e-09	L-lactate permease && PF02652:L-lactate permease
EQK04_RS06285	-1.84186	0.0346025	0.0727757	hypothetical protein && -
EQK04_RS00120	-1.84461	5.45e-13	5.37e-12	small%2C acid-soluble spore protein%2C alpha/beta type && -
EQK04_RS11340	-1.849	1.25e-11	1.1e-10	DUF2624 domain-containing protein && -
EQK04_RS06510	-1.86343	4.27e-13	4.27e-12	glucose-specific PTS transporter subunit IIBC && PF00367:phosphotransferase system, EIIB|PF02378:Phosphotransferase system, EIIC|PF00358:phosphoenolpyruvate-dependent sugar phosphotransferase system, EIIA 1
EQK04_RS17785	-1.86502	3.98e-16	5.08e-15	class I SAM-dependent methyltransferase && PF13489:Methyltransferase domain
EQK04_RS00500	-1.872	2.26e-23	4.44e-22	50S ribosomal protein L10 && PF00466:Ribosomal protein L10
EQK04_RS09450	-1.87408	5.24e-09	3.63e-08	MATE family efflux transporter && PF01554:MatE
EQK04_RS17050	-1.88108	7.36e-22	1.35e-20	F0F1 ATP synthase subunit epsilon && PF00401:ATP synthase, Delta/Epsilon chain, long alpha-helix domain|PF02823:ATP synthase, Delta/Epsilon chain, beta-sandwich domain
EQK04_RS10590	-1.88336	0.000242386	0.000850174	Expansin-yoaJ && -
EQK04_RS07095	-1.88381	3.48e-12	3.24e-11	hypothetical protein && -
EQK04_RS15815	-1.88826	0.0185787	0.0425711	amino acid permease && PF00324:Amino acid permease
EQK04_RS03795	-1.89518	0.000122063	0.000458316	hypothetical protein && -
EQK04_RS10170	-1.90032	4.52e-08	2.82e-07	hypothetical protein && -
EQK04_RS04900	-1.90091	1e-19	1.63e-18	ferrochelatase && PF00762:Ferrochelatase
EQK04_RS17070	-1.90524	1.21e-16	1.61e-15	F0F1 ATP synthase subunit delta && PF00213:ATP synthase delta (OSCP) subunit
EQK04_RS03210	-1.90889	1.93e-09	1.43e-08	DUF2892 domain-containing protein && -
EQK04_RS18130	-1.91487	0.0100105	0.0247361	YwqI/YxiC family protein && -
EQK04_RS11015	-1.92728	9.69e-10	7.39e-09	hypothetical protein && PF11085:Conserved membrane protein YqhR
EQK04_RS16310	-1.93307	8.79e-15	1.02e-13	S41 family peptidase && PF03572:Peptidase family S41|PF01471:Putative peptidoglycan binding domain|PF13180:PDZ domain
EQK04_RS17790	-1.93388	4.69e-19	7.36e-18	glycosyltransferase family protein && PF13712:Glycosyltransferase like family
EQK04_RS01060	-1.94952	5.42e-17	7.37e-16	circular bacteriocin%2C circularin A/uberolysin family && PF09221:Bacteriocin class IId cyclical uberolysin-like
EQK04_RS04700	-1.95723	1.76e-07	1.02e-06	NAD(P)H-binding protein && PF13460:NAD(P)H-binding
EQK04_RS03610	-1.96049	1.11e-12	1.06e-11	acylphosphatase && -
EQK04_RS09625	-1.96202	0.000429652	0.00143383	DUF4397 domain-containing protein && PF14344:Domain of unknown function (DUF4397)
EQK04_RS17215	-1.96764	1.65e-18	2.54e-17	CTP synthase (glutamine hydrolyzing) && PF06418:CTP synthase N-terminus|PF00117:Glutamine amidotransferase class-I
EQK04_RS03695	-1.96817	1.28e-23	2.55e-22	multifunctional 2'%2C3'-cyclic-nucleotide 2'-phosphodiesterase/3'-nucleotidase/5'-nucleotidase && PF02872:5'-nucleotidase, C-terminal domain|PF00149:Calcineurin-like phosphoesterase
EQK04_RS02950	-1.96941	9.4e-21	1.61e-19	multicopper oxidase domain-containing protein && PF07731:Multicopper oxidase|PF00394:Multicopper oxidase|PF07732:Multicopper oxidase
EQK04_RS06525	-1.97194	0.00039473	0.00133228	transcriptional regulator && -
EQK04_RS14870	-1.98322	3.84e-18	5.6e-17	biotin transporter BioY && PF02632:BioY family
EQK04_RS13620	-1.9844	2.62e-14	2.99e-13	NAD-dependent malic enzyme && PF00390:Malic enzyme, N-terminal domain|PF03949:Malic enzyme, NAD binding domain
EQK04_RS02930	-1.99135	2.73e-17	3.78e-16	hypothetical protein && -
EQK04_RS10860	-1.99144	6.45e-08	3.92e-07	phosphate butyryltransferase && PF01515:Phosphate acetyl/butaryl transferase
EQK04_RS02935	-1.99821	9.82e-07	5.14e-06	hypothetical protein && PF03330:Lytic transglycolase
EQK04_RS10790	-2.00296	1.09e-06	5.68e-06	L%2CD-transpeptidase && PF03734:L,D-transpeptidase catalytic domain
EQK04_RS18630	-2.00497	1.61e-08	1.05e-07	shikimate 5-dehydrogenase && PF08501:Shikimate dehydrogenase substrate binding domain
EQK04_RS15765	-2.00617	2.76e-05	0.000116423	hypothetical protein && -
EQK04_RS04435	-2.01627	0.022665	0.0506956	GGDEF domain-containing protein && PF07694:5TMR of 5TMR-LYT|PF00990:Diguanylate cyclase, GGDEF domain
EQK04_RS08500	-2.02259	7.34e-07	3.92e-06	TetR/AcrR family transcriptional regulator && PF16295:Tetracycline repressor, C-terminal all-alpha domain|PF00440:Bacterial regulatory proteins, tetR family
EQK04_RS09810	-2.024	1.17e-08	7.7e-08	chalcone synthase && PF02797:Chalcone and stilbene synthases, C-terminal domain|PF00195:Chalcone and stilbene synthases, N-terminal domain
EQK04_RS17060	-2.02456	1.15e-23	2.31e-22	F0F1 ATP synthase subunit gamma && PF00231:ATP synthase
EQK04_RS17595	-2.03585	1.44e-17	2.03e-16	DegT/DnrJ/EryC1/StrS family aminotransferase && PF01041:DegT/DnrJ/EryC1/StrS aminotransferase family
EQK04_RS15345	-2.04949	1.79e-08	1.16e-07	spore germination protein && PF03323:Bacillus/Clostridium GerA spore germination protein
EQK04_RS06075	-2.05971	1.9e-17	2.66e-16	ABC transporter permease && PF00528:Binding-protein-dependent transport system inner membrane component
EQK04_RS13190	-2.07027	6.84e-16	8.59e-15	sporulation membrane protein YtaF && PF02659:Putative manganese efflux pump
EQK04_RS09845	-2.08038	5.54e-12	5.07e-11	hypothetical protein && -
EQK04_RS10850	-2.08246	2.83e-09	2.04e-08	butyrate kinase && PF00871:Acetokinase family
EQK04_RS10835	-2.08323	6.01e-12	5.47e-11	alpha-ketoacid dehydrogenase subunit beta && PF02780:Transketolase, C-terminal domain|PF02779:Transketolase, pyrimidine binding domain
EQK04_RS15655	-2.08421	0.000164985	0.000601418	hypothetical protein && -
EQK04_RS04660	-2.08798	2.08e-14	2.39e-13	YhdX family protein && -
EQK04_RS16685	-2.09045	4.28e-07	2.35e-06	GerAB/ArcD/ProY family transporter && PF03845:Spore germination protein
EQK04_RS12920	-2.09077	0.0243793	0.0539191	hypothetical protein && -
EQK04_RS09210	-2.09209	1.02e-13	1.1e-12	glutamate-5-semialdehyde dehydrogenase && PF00171:Aldehyde dehydrogenase family
EQK04_RS12250	-2.09575	4.84e-11	4.08e-10	intercompartmental signaling factor BofC && PF08977:Bypass of Forespore C, N terminal|PF08955:BofC C-terminal domain
EQK04_RS17590	-2.09724	2.82e-13	2.88e-12	GNAT family N-acetyltransferase && PF13673:Acetyltransferase (GNAT) domain
EQK04_RS04910	-2.10598	0.000180204	0.0006512	TetR/AcrR family transcriptional regulator && PF00440:Bacterial regulatory proteins, tetR family
EQK04_RS13795	-2.10732	8.48e-24	1.76e-22	DUF4257 domain-containing protein && PF14074:Protein of unknown function (DUF4257)
EQK04_RS17585	-2.11334	4.5e-16	5.68e-15	N-acetylneuraminate synthase family protein && PF03102:NeuB family|PF08666:SAF domain
EQK04_RS03635	-2.11469	1.91e-09	1.42e-08	N-acetylglucosamine-specific PTS transporter subunit IIBC && PF00367:phosphotransferase system, EIIB|PF02378:Phosphotransferase system, EIIC
EQK04_RS01475	-2.11576	2.2e-20	3.72e-19	cell wall hydrolase && PF07486:Cell Wall Hydrolase
EQK04_RS10735	-2.11772	2.19e-09	1.6e-08	SDR family oxidoreductase && PF13561:Enoyl-(Acyl carrier protein) reductase
EQK04_RS10855	-2.12284	7.25e-11	6e-10	branched-chain amino acid dehydrogenase && PF02812:Glu/Leu/Phe/Val dehydrogenase, dimerisation domain|PF00208:Glutamate/Leucine/Phenylalanine/Valine dehydrogenase
EQK04_RS17600	-2.12623	3.47e-18	5.15e-17	CDP-glycerol glycerophosphotransferase family protein && PF05159:Capsule polysaccharide biosynthesis protein
EQK04_RS06645	-2.12897	3.07e-17	4.2e-16	manganese catalase family protein && PF05067:Manganese containing catalase
EQK04_RS09155	-2.14813	4.2e-28	1.02e-26	nitrite reductase large subunit NirB && PF04324:BFD-like [2Fe-2S] binding domain|PF07992:Pyridine nucleotide-disulphide oxidoreductase|PF01077:Nitrite and sulphite reductase 4Fe-4S domain|PF03460:Nitrite/Sulfite reductase ferredoxin-like half domain
EQK04_RS00175	-2.15062	4.91e-15	5.77e-14	stage V sporulation protein T && PF04014:Antidote-toxin recognition MazE, bacterial antitoxin|PF15714:Stage V sporulation protein T C-terminal, transcription factor
EQK04_RS17740	-2.16287	2.76e-21	4.91e-20	cytochrome aa3 quinol oxidase subunit II && PF02790:Cytochrome C oxidase subunit II, transmembrane domain
EQK04_RS08310	-2.17041	3.29e-14	3.68e-13	stage V sporulation protein K && PF00004:ATPase family associated with various cellular activities (AAA)
EQK04_RS17065	-2.17416	5.36e-26	1.16e-24	F0F1 ATP synthase subunit alpha && PF02874:ATP synthase alpha/beta family, beta-barrel domain|PF00306:ATP synthase alpha/beta chain, C terminal domain|PF00006:ATP synthase alpha/beta family, nucleotide-binding domain
EQK04_RS15210	-2.17734	8.96e-14	9.69e-13	carboxymuconolactone decarboxylase family protein && PF02627:Carboxymuconolactone decarboxylase family
EQK04_RS08495	-2.18245	3.17e-10	2.49e-09	DUF421 domain-containing protein && PF04239:Protein of unknown function (DUF421)
EQK04_RS17555	-2.19352	6.78e-12	6.16e-11	dTDP-4-dehydrorhamnose 3%2C5-epimerase family protein && PF00908:dTDP-4-dehydrorhamnose 3,5-epimerase
EQK04_RS10840	-2.19563	7.37e-16	9.21e-15	thiamine pyrophosphate-dependent dehydrogenase E1 component subunit alpha && PF00676:Dehydrogenase E1 component
EQK04_RS06995	-2.1988	1.64e-13	1.7e-12	YhcN/YlaJ family sporulation lipoprotein && PF09580:Sporulation lipoprotein YhcN/YlaJ (Spore_YhcN_YlaJ)
EQK04_RS17580	-2.2032	6.94e-15	8.14e-14	glycosyltransferase family protein && PF02348:Cytidylyltransferase
EQK04_RS10740	-2.2088	4.07e-07	2.24e-06	GRP family sugar transporter && PF06800:Sugar transport protein
EQK04_RS13505	-2.21355	1.09e-12	1.05e-11	cysteine hydrolase && PF00857:Isochorismatase family
EQK04_RS04090	-2.21366	2.58e-05	0.000109627	hypothetical protein && -
EQK04_RS14550	-2.21414	4.97e-05	0.000203112	hypothetical protein && -
EQK04_RS04420	-2.22481	3.35e-09	2.4e-08	flavodoxin family protein && PF03358:NADPH-dependent FMN reductase
EQK04_RS09350	-2.2267	3.34e-09	2.4e-08	GNAT family N-acetyltransferase && -
EQK04_RS04455	-2.23873	1.14e-07	6.74e-07	hypothetical protein && -
EQK04_RS03595	-2.24082	4.28e-14	4.72e-13	PadR family transcriptional regulator && PF10400:Virulence activator alpha C-term|PF03551:Transcriptional regulator PadR-like family
EQK04_RS01760	-2.24141	2.91e-15	3.49e-14	YckD family protein && PF10925:Protein of unknown function (DUF2680)
EQK04_RS05225	-2.24569	9.66e-05	0.000372136	aspartate aminotransferase family protein && PF00202:Aminotransferase class-III
EQK04_RS17570	-2.24828	1.08e-11	9.49e-11	NTP transferase domain-containing protein && PF00483:Nucleotidyl transferase
EQK04_RS02040	-2.24977	5.78e-29	1.46e-27	copper resistance protein CopC && PF04234:CopC domain|PF05425:Copper resistance protein D
EQK04_RS02575	-2.25262	3.96e-21	7.01e-20	glycoside hydrolase family 16 protein && PF00722:Glycosyl hydrolases family 16
EQK04_RS16045	-2.25405	1.92e-34	5.63e-33	ribonuclease && PF00545:ribonuclease
EQK04_RS09805	-2.25459	3.25e-05	0.000136396	hypothetical protein && PF04140:Isoprenylcysteine carboxyl methyltransferase (ICMT) family
EQK04_RS18625	-2.26274	6.23e-05	0.000249454	MFS transporter && PF07690:Major Facilitator Superfamily
EQK04_RS05395	-2.27037	3.1e-14	3.5e-13	hypothetical protein && -
EQK04_RS09150	-2.27812	2.06e-11	1.78e-10	nitrite reductase small subunit NirD && PF00355:Rieske [2Fe-2S] domain
EQK04_RS03750	-2.30681	7.5e-17	1e-15	YfkD famly protein && PF14167:YfkD-like protein
EQK04_RS12915	-2.30892	4.45e-06	2.12e-05	phage replisome organizer N-terminal domain-containing protein && PF09681:N-terminal phage replisome organiser (Phage_rep_org_N)|PF09524:Conserved phage C-terminus (Phg_2220_C)
EQK04_RS17560	-2.31122	3.52e-16	4.51e-15	dTDP-4-dehydrorhamnose reductase && PF04321:RmlD substrate binding domain
EQK04_RS06070	-2.3168	2.54e-16	3.28e-15	M55 family metallopeptidase && PF04951:D-aminopeptidase
EQK04_RS11655	-2.31929	2.9e-17	3.98e-16	RNA polymerase sporulation sigma factor SigK && PF04542:Sigma-70 region 2|PF04545:Sigma-70, region 4
EQK04_RS12090	-2.32368	7.98e-11	6.52e-10	YrzQ family protein && -
EQK04_RS00790	-2.33646	1.02e-17	1.45e-16	hypothetical protein && -
EQK04_RS02640	-2.3413	2.6e-06	1.29e-05	acyltransferase family protein && PF01757:Acyltransferase family
EQK04_RS16740	-2.34476	3.26e-10	2.56e-09	spore germination protein && PF03323:Bacillus/Clostridium GerA spore germination protein
EQK04_RS17575	-2.3503	3e-14	3.4e-13	spore coat protein && -
EQK04_RS13185	-2.35744	4.61e-14	5.05e-13	dephospho-CoA kinase && PF01121:Dephospho-CoA kinase
EQK04_RS08400	-2.35768	0.00205889	0.00598211	hypothetical protein && -
EQK04_RS15300	-2.37837	2.02e-06	1.02e-05	YusW family protein && PF14039:YusW-like protein
EQK04_RS08435	-2.38093	4.62e-11	3.9e-10	Ku protein && PF02735:Ku70/Ku80 beta-barrel domain
EQK04_RS12280	-2.38649	4.96e-26	1.08e-24	YhcN/YlaJ family sporulation lipoprotein && PF09580:Sporulation lipoprotein YhcN/YlaJ (Spore_YhcN_YlaJ)
EQK04_RS13090	-2.39757	2.38e-26	5.25e-25	carbon starvation protein CstA && PF13722:5TM C-terminal transporter carbon starvation CstA|PF02554:Carbon starvation protein CstA
EQK04_RS11355	-2.40698	1.89e-16	2.46e-15	spore coat protein && PF14181:YqfQ-like protein
EQK04_RS10845	-2.41848	1.65e-20	2.81e-19	dihydrolipoyl dehydrogenase && PF07992:Pyridine nucleotide-disulphide oxidoreductase|PF02852:Pyridine nucleotide-disulphide oxidoreductase, dimerisation domain
EQK04_RS06340	-2.42193	2.47e-06	1.23e-05	DUF421 domain-containing protein && PF04239:Protein of unknown function (DUF421)
EQK04_RS04415	-2.42376	1.35e-10	1.09e-09	DHA2 family efflux MFS transporter permease subunit && PF07690:Major Facilitator Superfamily
EQK04_RS02030	-2.42566	4.19e-28	1.02e-26	NAD(P)H-dependent oxidoreductase && PF02525:Flavodoxin-like fold
EQK04_RS10240	-2.43566	1.68e-15	2.05e-14	spore cortex-lytic enzyme && PF01471:Putative peptidoglycan binding domain|PF07486:Cell Wall Hydrolase
EQK04_RS01580	-2.4453	5.76e-20	9.48e-19	L-lactate dehydrogenase && PF02866:lactate/malate dehydrogenase, alpha/beta C-terminal domain|PF00056:lactate/malate dehydrogenase, NAD binding domain
EQK04_RS12210	-2.46885	1.33e-12	1.26e-11	DUF421 domain-containing protein && PF04239:Protein of unknown function (DUF421)
EQK04_RS09510	-2.49344	3.35e-17	4.57e-16	class I SAM-dependent methyltransferase && PF08241:Methyltransferase domain
EQK04_RS14690	-2.52426	4.47e-07	2.45e-06	2-hydroxycarboxylate transporter family protein && PF03390:2-hydroxycarboxylate transporter family
EQK04_RS15045	-2.56772	6.23e-07	3.36e-06	M23 family metallopeptidase && PF01551:Peptidase family M23
EQK04_RS10235	-2.5693	4.93e-21	8.69e-20	germination protein YpeB && PF14620:YpeB sporulation
EQK04_RS14010	-2.57162	1.27e-13	1.35e-12	cytochrome ubiquinol oxidase subunit I && PF01654:Cytochrome bd terminal oxidase subunit I
EQK04_RS04410	-2.57331	3.18e-08	2e-07	efflux RND transporter periplasmic adaptor subunit && PF13437:HlyD family secretion protein
EQK04_RS17620	-2.57775	2.01e-18	3.07e-17	cupin domain-containing protein && PF00190:Cupin
EQK04_RS16750	-2.58276	4.14e-13	4.15e-12	Ger(x)C family spore germination protein && PF05504:Spore germination B3/ GerAC like, C-terminal
EQK04_RS14520	-2.59605	3.42e-11	2.93e-10	protein-glutamine gamma-glutamyltransferase && -
EQK04_RS06530	-2.60344	9.98e-22	1.81e-20	spore photoproduct lyase && -
EQK04_RS14015	-2.61396	1.35e-17	1.91e-16	cytochrome d ubiquinol oxidase subunit II && PF02322:Cytochrome bd terminal oxidase subunit II
EQK04_RS14810	-2.61563	1.47e-07	8.57e-07	YuzF family protein && -
EQK04_RS08080	-2.63726	2.32e-28	5.69e-27	MMPL family transporter && PF03176:MMPL family
EQK04_RS00745	-2.65357	2.98e-19	4.72e-18	DUF4825 domain-containing protein && PF16107:Domain of unknown function (DUF4825)
EQK04_RS10190	-2.6758	0.000558929	0.00181676	hypothetical protein && -
EQK04_RS02780	-2.69057	1.9e-34	5.61e-33	glutamate-aspartate/proton symporter GltP && PF00375:Sodium:dicarboxylate symporter family
EQK04_RS09475	-2.72857	3.12e-13	3.14e-12	germination protein GerT && -
EQK04_RS16745	-2.7428	3.22e-07	1.8e-06	endospore germination permease && PF03845:Spore germination protein
EQK04_RS12095	-2.75347	6.82e-26	1.46e-24	hypothetical protein && -
EQK04_RS15035	-2.75422	5.01e-18	7.23e-17	YhcN/YlaJ family sporulation lipoprotein && PF09580:Sporulation lipoprotein YhcN/YlaJ (Spore_YhcN_YlaJ)
EQK04_RS04450	-2.76219	4.36e-28	1.05e-26	YhcN/YlaJ family sporulation lipoprotein && PF09580:Sporulation lipoprotein YhcN/YlaJ (Spore_YhcN_YlaJ)
EQK04_RS12065	-2.77402	1.2e-11	1.06e-10	AI-2E family transporter && PF01594:AI-2E family transporter
EQK04_RS06350	-2.77923	0.000793937	0.00250047	hypothetical protein && -
EQK04_RS16455	-2.7907	4.35e-09	3.07e-08	DegV family protein && PF02645:Uncharacterised protein, DegV family COG1307
EQK04_RS14855	-2.79522	2.54e-45	9.51e-44	WXG100 family type VII secretion target && -
EQK04_RS04560	-2.79927	5.96e-24	1.24e-22	hypothetical protein && -
EQK04_RS19045	-2.808	7.84e-13	7.64e-12	hypothetical protein && -
EQK04_RS01635	-2.83422	8.51e-19	1.32e-17	amino acid permease && PF00324:Amino acid permease
EQK04_RS15280	-2.86305	2.73e-22	5.06e-21	hypothetical protein && -
EQK04_RS02035	-2.88242	1.36e-48	5.53e-47	DUF1775 domain-containing protein && PF07987:Domain of unkown function (DUF1775)
EQK04_RS05155	-2.88434	1.8e-12	1.7e-11	CotH kinase family protein && PF08757:CotH kinase protein
EQK04_RS17345	-2.90967	3.69e-51	1.71e-49	zinc-dependent metalloprotease && PF13688:Metallo-peptidase family M12
EQK04_RS00110	-2.93572	1.09e-23	2.2e-22	sporulation peptidase YabG && PF05582:YabG peptidase U57
EQK04_RS04460	-2.94375	2.08e-15	2.53e-14	spore coat protein && PF07875:Coat F domain
EQK04_RS16250	-2.95197	2.4e-12	2.25e-11	TetR/AcrR family transcriptional regulator && PF00440:Bacterial regulatory proteins, tetR family
EQK04_RS14565	-2.95522	1.03e-12	9.92e-12	spore germination protein && -
EQK04_RS11100	-2.96305	5.07e-20	8.38e-19	DUF3889 domain-containing protein && PF13028:Protein of unknown function (DUF3889)
EQK04_RS04100	-2.96445	3.42e-25	7.29e-24	gamma-type small acid-soluble spore protein && -
EQK04_RS19040	-2.97562	2.84e-17	3.91e-16	hypothetical protein && -
EQK04_RS04425	-2.99738	2.89e-12	2.7e-11	hypothetical protein && -
EQK04_RS03430	-2.9991	9.16e-24	1.88e-22	glycosyltransferase family 2 protein && PF00535:Glycosyl transferase family 2
EQK04_RS13960	-3.00139	1.29e-07	7.53e-07	phage holin family protein && PF05105:Bacteriophage holin family
EQK04_RS03425	-3.00257	6.08e-21	1.06e-19	hypothetical protein && PF03407:Nucleotide-diphospho-sugar transferase
EQK04_RS06345	-3.00721	0.00687616	0.0177146	hypothetical protein && -
EQK04_RS07945	-3.01009	1.4e-37	4.45e-36	cellulase family glycosylhydrolase && PF00150:Cellulase (glycosyl hydrolase family 5)
EQK04_RS07940	-3.01262	1.58e-31	4.21e-30	endo-1%2C4-beta-xylanase && PF00331:Glycosyl hydrolase family 10
EQK04_RS13635	-3.03814	1.06e-09	7.97e-09	YtzH-like family protein && -
EQK04_RS17605	-3.07588	1.02e-17	1.45e-16	glycosyltransferase && PF00535:Glycosyl transferase family 2
EQK04_RS06705	-3.08067	2.98e-32	8.35e-31	YkuS family protein && -
EQK04_RS09550	-3.08926	9.17e-09	6.13e-08	hypothetical protein && -
EQK04_RS15275	-3.10138	3.33e-19	5.25e-18	YuzL family protein && -
EQK04_RS15285	-3.11208	2.84e-30	7.36e-29	spore coat protein && PF07875:Coat F domain
EQK04_RS09595	-3.1298	3.73e-15	4.45e-14	N-acylneuraminate cytidylyltransferase && PF02348:Cytidylyltransferase
EQK04_RS14560	-3.19483	1.69e-26	3.8e-25	YugN-like family protein && PF08868:YugN-like family
EQK04_RS17735	-3.19574	7.95e-45	2.95e-43	cytochrome aa3 quinol oxidase subunit I && PF00115:Cytochrome C and Quinol oxidase polypeptide I
EQK04_RS08305	-3.20416	1.55e-28	3.83e-27	N-acetylmuramoyl-L-alanine amidase && PF05036:Sporulation related domain|PF01520:N-acetylmuramoyl-L-alanine amidase
EQK04_RS11945	-3.20522	0.0188499	0.0430346	YjcZ family sporulation protein && -
EQK04_RS03420	-3.21249	1.97e-16	2.57e-15	GDP-mannose 4%2C6-dehydratase && PF16363:GDP-mannose 4,6 dehydratase
EQK04_RS05230	-3.21867	2.01e-06	1.02e-05	aspartate aminotransferase family protein && PF00282:Pyridoxal-dependent decarboxylase conserved domain
EQK04_RS03585	-3.27549	9.55e-71	7.91e-69	M14 family metallocarboxypeptidase && PF00246:Zinc carboxypeptidase
EQK04_RS16730	-3.35624	1.21e-06	6.25e-06	poly-gamma-glutamate biosynthesis protein PgsC && PF14102:Capsule biosynthesis CapC
EQK04_RS13845	-3.3616	1.8e-26	4.02e-25	YtzC family protein && -
EQK04_RS15770	-3.37634	1.68e-24	3.56e-23	hypothetical protein && -
EQK04_RS01630	-3.386	9.38e-29	2.33e-27	YqcI/YcgG family protein && PF08892:YqcI/YcgG family
EQK04_RS01090	-3.40824	9.92e-32	2.68e-30	glycerophosphodiester phosphodiesterase && PF03009:Glycerophosphoryl diester phosphodiesterase family
EQK04_RS04580	-3.41613	1.11e-35	3.38e-34	nitric oxide dioxygenase && PF00042:Globin|PF00970:Oxidoreductase FAD-binding domain|PF00175:Oxidoreductase NAD-binding domain
EQK04_RS05385	-3.47921	1.43e-05	6.29e-05	MFS transporter && PF07690:Major Facilitator Superfamily
EQK04_RS04445	-3.48862	1.58e-43	5.76e-42	hypothetical protein && -
EQK04_RS06215	-3.49694	1.89e-34	5.61e-33	S8 family peptidase && PF00082:Subtilase family
EQK04_RS10205	-3.49964	1.89e-29	4.79e-28	YpzI family protein && -
EQK04_RS03415	-3.5154	1.22e-13	1.29e-12	glucose-1-phosphate cytidylyltransferase && PF00483:Nucleotidyl transferase
EQK04_RS04360	-3.55282	1.92e-35	5.81e-34	PqqD family peptide modification chaperone && PF05402:Coenzyme PQQ synthesis protein D (PqqD)
EQK04_RS09120	-3.56764	5.84e-41	2.03e-39	hypothetical protein && PF01391:Collagen triple helix repeat (20 copies)
EQK04_RS08110	-3.56784	3.48e-39	1.16e-37	DUF3243 domain-containing protein && -
EQK04_RS09870	-3.56853	4.33e-51	1.98e-49	spore coat protein && -
EQK04_RS10385	-3.57053	0.00424343	0.0115175	YjcZ family sporulation protein && -
EQK04_RS13450	-3.57552	1e-46	3.96e-45	alpha/beta-type small acid-soluble spore protein && -
EQK04_RS09215	-3.59208	3.79e-18	5.55e-17	glutamate 5-kinase && PF01472:PUA domain|PF00696:Amino acid kinase family
EQK04_RS14585	-3.64629	2.96e-43	1.07e-41	DUF378 domain-containing protein && -
EQK04_RS07085	-3.67571	1.21e-51	5.9e-50	YlbD family protein && PF14071:Putative coat protein
EQK04_RS17725	-3.7148	5.99e-50	2.55e-48	cytochrome aa3 quinol oxidase subunit IV && PF03626:Prokaryotic Cytochrome C oxidase subunit IV
EQK04_RS05415	-3.75533	8.78e-11	7.16e-10	hypothetical protein && -
EQK04_RS03435	-3.76255	7.2e-32	1.97e-30	glycosyl transferase && PF03407:Nucleotide-diphospho-sugar transferase
EQK04_RS01095	-3.7885	1.32e-38	4.28e-37	glycerol-3-phosphate transporter && PF07690:Major Facilitator Superfamily
EQK04_RS17020	-3.79861	2.96e-37	9.24e-36	VWA domain-containing protein && PF00092:von Willebrand factor type A domain
EQK04_RS04365	-3.80779	5.69e-19	8.89e-18	hypothetical protein && -
EQK04_RS07255	-3.81172	2.18e-97	3.72e-95	S8 family serine peptidase && PF13620:Carboxypeptidase regulatory-like domain|PF00082:Subtilase family|PF05922:Peptidase inhibitor I9|PF05547:Immune inhibitor A peptidase M6
EQK04_RS11855	-3.83576	3.92e-87	5.07e-85	BPU family class D beta-lactamase && PF00905:Penicillin binding protein transpeptidase domain
EQK04_RS08600	-3.85777	1.55e-17	2.18e-16	small acid-soluble spore protein P && -
EQK04_RS16245	-3.86548	2.54e-32	7.15e-31	phosphotransferase && PF00391:PEP-utilising enzyme, mobile domain|PF01326:Pyruvate phosphate dikinase, PEP/pyruvate binding domain
EQK04_RS15760	-3.91913	3.16e-09	2.27e-08	hypothetical protein && -
EQK04_RS08205	-3.92658	8.02e-12	7.16e-11	hypothetical protein && -
EQK04_RS07090	-3.96615	3.84e-48	1.53e-46	YlbE-like family protein && -
EQK04_RS19290	-3.96908	8.67e-30	2.23e-28	hypothetical protein && PF01391:Collagen triple helix repeat (20 copies)
EQK04_RS04815	-3.9918	5.88e-21	1.03e-19	YjcZ family sporulation protein && -
EQK04_RS04810	-4.05587	6.43e-26	1.39e-24	YjcZ family sporulation protein && -
EQK04_RS07935	-4.06481	1.8e-54	9.37e-53	glycoside hydrolase && PF02011:Glycosyl hydrolase family 48
EQK04_RS17730	-4.07315	4.04e-58	2.37e-56	cytochrome aa3 quinol oxidase subunit III && PF00510:Cytochrome c oxidase subunit III
EQK04_RS08595	-4.09438	1.1e-33	3.19e-32	Hsp20/alpha crystallin family protein && -
EQK04_RS01910	-4.09904	2.13e-46	8.33e-45	peptide MFS transporter && PF00854:POT family
EQK04_RS14795	-4.10644	1.04e-29	2.65e-28	spore germination protein && -
EQK04_RS02615	-4.11695	4.14e-77	3.98e-75	type II asparaginase && PF00710:Asparaginase, N-terminal
EQK04_RS08535	-4.13061	2.52e-51	1.18e-49	hypothetical protein && -
EQK04_RS05090	-4.14143	7.06e-59	4.49e-57	ferritin-like domain-containing protein && PF02915:Rubrerythrin
EQK04_RS06320	-4.14576	4.89e-09	3.41e-08	alpha/beta-type small acid-soluble spore protein && -
EQK04_RS08605	-4.15772	8.61e-19	1.33e-17	small acid-soluble spore protein O && -
EQK04_RS07930	-4.21582	1.58e-58	9.43e-57	glycoside hydrolase family 9 protein && PF00942:Cellulose binding domain|PF00759:Glycosyl hydrolase family 9
EQK04_RS06970	-4.22116	4.57e-39	1.52e-37	hypothetical protein && -
EQK04_RS16735	-4.22594	8.97e-28	2.12e-26	poly-gamma-glutamate synthase PgsB && PF08245:Mur ligase middle domain
EQK04_RS05670	-4.22632	8.98e-23	1.69e-21	YjcZ family sporulation protein && -
EQK04_RS05160	-4.2509	4.75e-50	2.07e-48	hypothetical protein && -
EQK04_RS04705	-4.25274	1.56e-49	6.59e-48	alpha/beta-type small acid-soluble spore protein && -
EQK04_RS09590	-4.28093	8.67e-46	3.35e-44	glycosyltransferase && PF12996:DUF based on E. rectale Gene description (DUF3880)|PF13524:Glycosyl transferases group 1
EQK04_RS08225	-4.29623	1.9e-49	7.92e-48	S8 family peptidase && PF00082:Subtilase family
EQK04_RS05310	-4.29925	3.89e-56	2.14e-54	DUF3813 domain-containing protein && -
EQK04_RS09580	-4.31429	1.16e-16	1.55e-15	hypothetical protein && -
EQK04_RS15065	-4.36223	6.01e-65	4.33e-63	DUF1805 domain-containing protein && PF08827:Domain of unknown function (DUF1805)
EQK04_RS08510	-4.40748	1.91e-97	3.41e-95	trypsin-like serine protease && PF00089:Trypsin
EQK04_RS12660	-4.44147	0.0171022	0.0396725	hypothetical protein && -
EQK04_RS04355	-4.48005	1.34e-51	6.38e-50	hypothetical protein && -
EQK04_RS04020	-4.49808	1.16e-48	4.78e-47	YpzG family protein && -
EQK04_RS09220	-4.50315	2.17e-27	5.06e-26	pyrroline-5-carboxylate reductase && PF03807:NADP oxidoreductase coenzyme F420-dependent|PF14748:Pyrroline-5-carboxylate reductase dimerisation
EQK04_RS18920	-4.50778	3.12e-23	6.07e-22	prolyl oligopeptidase family serine peptidase && PF00756:Putative esterase
EQK04_RS05315	-4.52515	5.86e-62	4.07e-60	hypothetical protein && -
EQK04_RS08405	-4.6112	8.38e-23	1.6e-21	DUF3992 domain-containing protein && PF13157:Protein of unknown function (DUF3992)
EQK04_RS09480	-4.63892	6.96e-56	3.73e-54	hypothetical protein && -
EQK04_RS08025	-4.6436	4.79e-52	2.4e-50	dipicolinic acid synthetase subunit A && PF16924:Dipicolinate synthase subunit A N-terminal domain|PF01262:Alanine dehydrogenase/PNT, C-terminal domain
EQK04_RS05900	-4.71142	1.12e-37	3.58e-36	flagellin Hag && PF00700:Bacterial flagellin C-terminal helical region|PF00669:Bacterial flagellin N-terminal helical region
EQK04_RS09575	-4.72242	9.69e-41	3.31e-39	glycosyltransferase family 2 protein && PF00535:Glycosyl transferase family 2
EQK04_RS08410	-4.72443	8.42e-41	2.9e-39	hypothetical protein && PF01391:Collagen triple helix repeat (20 copies)
EQK04_RS13935	-4.73825	9.8e-51	4.32e-49	ABC transporter permease && PF00528:Binding-protein-dependent transport system inner membrane component
EQK04_RS05650	-4.77674	3.74e-94	5.61e-92	hypothetical protein && -
EQK04_RS12100	-4.85247	1.56e-73	1.43e-71	PRC-barrel domain-containing protein && -
EQK04_RS11720	-4.88537	1.53e-58	9.27e-57	hypothetical protein && -
EQK04_RS16725	-4.89008	2.89e-18	4.31e-17	CapA family protein && PF09587:Bacterial capsule synthesis protein PGA_cap
EQK04_RS04025	-4.90721	2.14e-69	1.6e-67	small%2C acid-soluble spore protein K && -
EQK04_RS08030	-4.91072	7.33e-59	4.58e-57	dipicolinate synthase subunit B && PF02441:Flavoprotein
EQK04_RS13930	-4.93487	1.53e-59	9.92e-58	ABC transporter ATP-binding protein && PF00005:ABC transporter
EQK04_RS11305	-4.94474	2.92e-78	3.04e-76	DUF308 domain-containing protein && -
EQK04_RS05645	-4.96835	1.74e-96	2.84e-94	spore coat protein && PF07552:Spore Coat Protein X and V domain
EQK04_RS05640	-4.97056	7.49e-103	1.65e-100	spore coat protein && PF10612:Spore coat protein Z
EQK04_RS05635	-5.02512	8.31e-102	1.73e-99	spore coat protein && PF10612:Spore coat protein Z
EQK04_RS12680	-5.03151	1.04e-19	1.68e-18	hypothetical protein && -
EQK04_RS06885	-5.04161	4.64e-86	5.8e-84	YjcZ family sporulation protein && -
EQK04_RS09585	-5.06284	2.67e-77	2.71e-75	hypothetical protein && -
EQK04_RS05675	-5.09279	7.65e-60	5.04e-58	stage VI sporulation protein F && -
EQK04_RS03605	-5.11689	1.28e-127	4.35e-125	hypothetical protein && -
EQK04_RS09515	-5.11897	3.5e-67	2.58e-65	hypothetical protein && -
EQK04_RS08255	-5.12966	2.82e-81	3.12e-79	hypothetical protein && -
EQK04_RS09600	-5.19956	3.22e-27	7.46e-26	SDR family NAD(P)-dependent oxidoreductase && PF02719:Polysaccharide biosynthesis protein
EQK04_RS04500	-5.20583	4.42e-13	4.41e-12	hypothetical protein && -
EQK04_RS05655	-5.2169	1.17e-92	1.63e-90	spore coat protein && PF07552:Spore Coat Protein X and V domain
EQK04_RS08200	-5.33584	1.3e-81	1.47e-79	DUF1016 domain-containing protein && -
EQK04_RS16720	-5.33699	0.00155717	0.00463567	hypothetical protein && -
EQK04_RS09895	-5.36224	3.2e-62	2.27e-60	Hsp20/alpha crystallin family protein && -
EQK04_RS12940	-5.36572	4.07e-79	4.36e-77	LuxR C-terminal-related transcriptional regulator && -
EQK04_RS15775	-5.42556	2.9e-54	1.49e-52	ABC transporter ATP-binding protein && PF00005:ABC transporter
EQK04_RS13925	-5.43318	1.82e-72	1.55e-70	ABC transporter substrate-binding protein && PF09084:NMT1/THI5 like
EQK04_RS05665	-5.46588	5.07e-12	4.66e-11	hypothetical protein && -
EQK04_RS04350	-5.7692	1.24e-128	5.17e-126	ABC transporter ATP-binding protein && PF00005:ABC transporter
EQK04_RS15125	-5.87321	9.61e-140	5.15e-137	hypothetical protein && PF12197:Bacillus cereus group antimicrobial protein
EQK04_RS12415	-5.90118	1.19e-72	1.04e-70	hypothetical protein && -
EQK04_RS13515	-6.1195	5.25e-146	3.94e-143	triacylglycerol lipase && PF01674:Lipase (class 2)
EQK04_RS15780	-6.1412	1.2e-127	4.35e-125	hypothetical protein && -
EQK04_RS08825	-6.17142	7.47e-88	1e-85	glucuronoxylanase && -
EQK04_RS04960	-6.25363	3.44e-161	4.3e-158	S8 family serine peptidase && PF00082:Subtilase family
EQK04_RS08830	-6.67991	1.61e-98	3.03e-96	carbohydrate-binding protein && PF04616:Glycosyl hydrolases family 43|PF03422:Carbohydrate binding module (family 6)
EQK04_RS09520	-7.52098	3.32e-06	1.61e-05	- && PF00665:Integrase core domain|PF13276:HTH-like domain
EQK04_RS13510	-8.47745	8.92e-09	5.99e-08	hypothetical protein && -
EQK04_RS04345	-8.52355	0	0	hypothetical protein && -
EQK04_RS16460	-13.2724	2.49e-20	4.19e-19	two-component system response regulator DegU && PF00072:Response regulator receiver domain|PF00196:Bacterial regulatory proteins, luxR family

## Sheet: Table S3
Table S3 The differentially expressed genes clusters between DegU(WT) and DegU(L113F) (24 h)
Shared genes			DegU(WT) unique regulated genes				DegU(L113F) unique regulated genes
Gene_id	Protein		Gene_id	log2FoldChange	Protein		Gene_id	log2FoldChange	Protein
EQK04_RS08700	metalloregulator ArsR/SmtB family transcription factor && PF01022:Bacterial regulatory protein, arsR family		EQK04_RS01140	1.12392	metal-sensitive transcriptional regulator && -		EQK04_RS09775	-1.11062	reverse transcriptase-like protein && PF13456:Reverse transcriptase-like
EQK04_RS18015	iron ABC transporter permease && PF01032:FecCD transport family		EQK04_RS18005	-1.44009	cytochrome ubiquinol oxidase subunit I && PF01654:Cytochrome bd terminal oxidase subunit I		EQK04_RS12265	1.50781	hypothetical protein && -
EQK04_RS14330	DUF2577 family protein && -		EQK04_RS16980	1.78153	50S ribosomal protein L33 && -		EQK04_RS06445	-1.0442	6-carboxytetrahydropterin synthase QueD && PF01242:6-pyruvoyl tetrahydropterin synthase
EQK04_RS17410	DUF1450 domain-containing protein && -		EQK04_RS03885	-1.08308	multidrug resistance protein SMR && PF00893:Small Multidrug Resistance protein		EQK04_RS13710	-1.41355	CbrC family protein && PF03691:Uncharacterised protein family (UPF0167)
EQK04_RS04435	GGDEF domain-containing protein && PF07694:5TMR of 5TMR-LYT|PF00990:Diguanylate cyclase, GGDEF domain		EQK04_RS10980	-1.34281	stage III sporulation protein AC && -		EQK04_RS01070	-1.46079	ATP-binding cassette domain-containing protein && PF00005:ABC transporter
EQK04_RS06615	hypothetical protein && -		EQK04_RS15495	1.19613	iron ABC transporter permease && PF01032:FecCD transport family		EQK04_RS10780	-1.23375	methylmalonyl-CoA epimerase && PF13669:Glyoxalase/Bleomycin resistance protein/Dioxygenase superfamily
EQK04_RS18735	MBL fold metallo-hydrolase && PF00753:Metallo-beta-lactamase superfamily		EQK04_RS15865	1.10464	nickel ABC transporter permease subunit NikB && PF00528:Binding-protein-dependent transport system inner membrane component		EQK04_RS02220	1.10714	hypothetical protein && PF01270:Glycosyl hydrolases family 8
EQK04_RS14565	spore germination protein && -		EQK04_RS01800	-1.02845	hydantoinase B/oxoprolinase family protein && PF02538:Hydantoinase B/oxoprolinase		EQK04_RS11810	1.23688	hypothetical protein && -
EQK04_RS12920	hypothetical protein && -		EQK04_RS17825	1.15521	DUF4288 domain-containing protein && PF14119:Domain of unknown function (DUF4288)		EQK04_RS09045	-1.12306	tautomerase family protein && PF14552:Tautomerase enzyme
EQK04_RS02710	MarR family transcriptional regulator && PF01047:MarR family		EQK04_RS18880	-1.15299	DUF418 domain-containing protein && PF04235:Protein of unknown function (DUF418)		EQK04_RS07350	-1.10238	hypothetical protein && -
EQK04_RS04100	gamma-type small acid-soluble spore protein && -		EQK04_RS18980	1.09256	hypothetical protein && -		EQK04_RS06285	-1.84186	hypothetical protein && -
EQK04_RS13715	sporulation protein Cse60 && -		EQK04_RS00760	-1.00792	ABC transporter ATP-binding protein && PF00005:ABC transporter		EQK04_RS02470	-1.75569	cortex morphogenetic protein CmpA && -
EQK04_RS11700	hypothetical protein && -		EQK04_RS14790	1.01548	YueH family protein && -		EQK04_RS02145	-1.57629	germination protein && PF13472:GDSL-like Lipase/Acylhydrolase family
EQK04_RS11835	DNA-binding protein && -		EQK04_RS13440	-1.34599	LysE/ArgO family amino acid transporter && PF01810:LysE type translocator		EQK04_RS16115	1.13581	imidazole glycerol phosphate synthase subunit HisH && PF00117:Glutamine amidotransferase class-I
EQK04_RS05770	hypothetical protein && -		EQK04_RS01445	1.01258	LytTR family DNA-binding domain-containing protein && PF04397:LytTr DNA-binding domain|PF00072:Response regulator receiver domain		EQK04_RS14315	1.03737	YmfQ family protein && PF10076:Uncharacterised protein conserved in bacteria (DUF2313)
EQK04_RS16305	hypothetical protein && PF17423:Swarming motility protein		EQK04_RS08425	-1.05455	DUF1275 domain-containing protein && PF06912:Protein of unknown function (DUF1275)		EQK04_RS09390	-1.33342	hypothetical protein && -
EQK04_RS09845	hypothetical protein && -		EQK04_RS05000	1.10813	hypothetical protein && -		EQK04_RS14190	5.03745	16S ribosomal RNA && -
EQK04_RS18030	ABC transporter ATP-binding protein && PF00005:ABC transporter		EQK04_RS13395	1.00452	iron-hydroxamate ABC transporter substrate-binding protein && PF01497:Periplasmic binding protein		EQK04_RS10015	-1.21357	nucleotide pyrophosphohydrolase && PF03819:MazG nucleotide pyrophosphohydrolase domain
EQK04_RS10610	DNA polymerase IV && PF11798:IMS family HHH motif|PF11799:impB/mucB/samB family C-terminal domain|PF00817:impB/mucB/samB family		EQK04_RS07495	-1.53106	peptide deformylase && PF01327:Polypeptide deformylase		EQK04_RS10100	1.21776	anthranilate phosphoribosyltransferase && PF02885:Glycosyl transferase family, helical bundle domain|PF00591:Glycosyl transferase family, a/b domain
EQK04_RS18040	heme ABC transporter substrate-binding protein IsdE && PF01497:Periplasmic binding protein		EQK04_RS14340	1.08442	LysM peptidoglycan-binding domain-containing protein && PF01476:LysM domain		EQK04_RS13500	1.10826	hypothetical protein && -
EQK04_RS01670	cupin domain-containing protein && PF07883:Cupin domain		EQK04_RS13995	1.32207	carbonic anhydrase && PF00484:Carbonic anhydrase		EQK04_RS03175	1.04056	hypothetical protein && -
EQK04_RS10850	butyrate kinase && PF00871:Acetokinase family		EQK04_RS10420	1.31205	DUF2164 domain-containing protein && -		EQK04_RS01660	1.56012	type I 3-dehydroquinate dehydratase && PF01487:Type I 3-dehydroquinase
EQK04_RS07355	signal peptidase II && PF01252:Signal peptidase (SPase) II		EQK04_RS16815	-1.13407	chromate transporter && PF02417:Chromate transporter		EQK04_RS01145	3.06043	DsrE/DsrF/DrsH-like family protein && PF13686:DsrE/DsrF/DrsH-like family
EQK04_RS05245	lysine N(6)-hydroxylase/L-ornithine N(5)-oxygenase family protein && PF13434:L-lysine 6-monooxygenase (NADPH-requiring)		EQK04_RS02255	-1.0004	EndoU domain-containing protein && PF04740:LXG domain of WXG superfamily|PF14436:Bacterial EndoU nuclease|PF14449:Pre-toxin TG		EQK04_RS02225	1.15871	GGDEF domain-containing protein && PF00990:Diguanylate cyclase, GGDEF domain
EQK04_RS17875	amino acid ABC transporter permease && PF00528:Binding-protein-dependent transport system inner membrane component		EQK04_RS08575	1.18387	aspartyl-phosphate phosphatase Spo0E family protein && -		EQK04_RS03240	1.52737	DUF2283 domain-containing protein && PF10049:Protein of unknown function (DUF2283)
EQK04_RS11685	hypothetical protein && -		EQK04_RS12450	-1.12775	cytochrome c biogenesis protein && PF01578:Cytochrome C assembly protein		EQK04_RS11945	-3.20522	YjcZ family sporulation protein && -
EQK04_RS12660	hypothetical protein && -		EQK04_RS01205	1.21083	DUF523 domain-containing protein && PF04463:Protein of unknown function (DUF523)		EQK04_RS17635	-1.42724	YwdI family protein && PF17261:Family of unknown function (DUF5327)
EQK04_RS07865	chemotaxis protein CheD && PF03975:CheD chemotactic sensory transduction		EQK04_RS18930	1.09477	iron-hydroxamate ABC transporter substrate-binding protein && PF01497:Periplasmic binding protein		EQK04_RS11715	-1.11782	ABC transporter ATP-binding protein && PF00005:ABC transporter
EQK04_RS04950	hypothetical protein && -		EQK04_RS03880	-1.3897	multidrug efflux SMR transporter && PF00893:Small Multidrug Resistance protein		EQK04_RS09920	-1.04076	DUF2515 domain-containing protein && PF10720:Protein of unknown function (DUF2515)
EQK04_RS03590	phenolic acid decarboxylase && PF05870:Phenolic acid decarboxylase (PAD)		EQK04_RS08690	-1.44225	arsenate reductase (thioredoxin) && PF01451:Low molecular weight phosphotyrosine protein phosphatase		EQK04_RS18610	1.18476	DUF3169 family protein && PF11368:Protein of unknown function (DUF3169)
EQK04_RS16410	hypothetical protein && -		EQK04_RS11875	-1.86478	amino acid ABC transporter permease && PF00528:Binding-protein-dependent transport system inner membrane component		EQK04_RS17670	-1.08217	hypothetical protein && -
EQK04_RS05220	serine O-acetyltransferase && PF00132:Bacterial transferase hexapeptide (six repeats)		EQK04_RS07845	1.33118	chemotaxis response regulator protein-glutamate methylesterase && PF01339:CheB methylesterase|PF00072:Response regulator receiver domain		EQK04_RS04200	-1.70157	tRNA-Glu && -
EQK04_RS04990	competence protein ComK && PF06338:ComK protein		EQK04_RS15265	-2.65174	acetyl-CoA C-acetyltransferase && PF02803:Thiolase, C-terminal domain|PF00108:Thiolase, N-terminal domain		EQK04_RS19035	1.17592	DUF951 domain-containing protein && -
EQK04_RS18975	RNA polymerase sigma factor && PF04542:Sigma-70 region 2|PF08281:Sigma-70, region 4		EQK04_RS03390	1.1059	YbaK/EbsC family protein && PF04073:Aminoacyl-tRNA editing domain		EQK04_RS11960	-1.56294	YrhC family protein && -
EQK04_RS03870	hypothetical protein && -		EQK04_RS02355	1.02179	thioredoxin family protein && PF00085:Thioredoxin		EQK04_RS09010	-1.07443	acetyl-CoA carboxylase biotin carboxyl carrier protein subunit && -
EQK04_RS04655	glycerophosphoryl diester phosphodiesterase && PF03009:Glycerophosphoryl diester phosphodiesterase family		EQK04_RS05380	-1.15727	YjzC family protein && -		EQK04_RS03035	1.20407	CPBP family intramembrane metalloprotease && PF02517:CAAX protease self-immunity
EQK04_RS12910	ATP-binding protein && PF01695:IstB-like ATP binding protein		EQK04_RS11800	1.64629	hypothetical protein && PF14176:YxiJ-like protein		EQK04_RS14395	1.08233	DUF3199 family protein && PF11436:Protein of unknown function (DUF3199)
EQK04_RS18590	PadR family transcriptional regulator && PF10400:Virulence activator alpha C-term|PF03551:Transcriptional regulator PadR-like family		EQK04_RS11210	-1.54171	hypothetical protein && -		EQK04_RS06345	-3.00721	hypothetical protein && -
EQK04_RS16540	N-acetylmuramoyl-L-alanine amidase && PF01520:N-acetylmuramoyl-L-alanine amidase|PF04122:Putative cell wall binding repeat 2		EQK04_RS08885	-1.95307	phage portal protein && PF14550:Putative phage serine protease XkdF		EQK04_RS08480	1.18905	DMT family transporter && PF00892:EamA-like transporter family
EQK04_RS01905	amino acid permease && PF00324:Amino acid permease		EQK04_RS14410	1.06165	phage portal protein && PF04860:Phage portal protein		EQK04_RS01465	1.11222	hypothetical protein && -
EQK04_RS13085	small acid-soluble spore protein SspI && -		EQK04_RS12245	-1.0256	Holliday junction branch migration protein RuvA && PF01330:RuvA N terminal domain|PF07499:RuvA, C-terminal domain|PF14520:Helix-hairpin-helix domain		EQK04_RS12235	-1.06639	DUF2905 domain-containing protein && -
EQK04_RS10205	YpzI family protein && -		EQK04_RS02275	1.65018	hypothetical protein && -		EQK04_RS08555	1.45491	DUF896 domain-containing protein && -
EQK04_RS03865	class D sortase && PF04203:Sortase family		EQK04_RS10375	-1.22841	SMC-Scp complex subunit ScpB && PF04079:Segregation and condensation complex subunit ScpB		EQK04_RS14685	1.00179	ABC transporter permease && PF02653:Branched-chain amino acid transport system / permease component
EQK04_RS15760	hypothetical protein && -		EQK04_RS11215	-1.13996	hypothetical protein && -		EQK04_RS18020	1.14257	ABC transporter substrate-binding protein && PF01497:Periplasmic binding protein
EQK04_RS18025	class B sortase && PF04203:Sortase family		EQK04_RS18795	1.11986	ECF-type riboflavin transporter substrate-binding protein && PF07155:ECF-type riboflavin transporter, S component		EQK04_RS14375	2.01883	hypothetical protein && -
EQK04_RS06350	hypothetical protein && -		EQK04_RS06890	-1.1574	YkyA family protein && PF10368:Putative cell-wall binding lipoprotein		EQK04_RS05875	1.02444	TetR/AcrR family transcriptional regulator && PF14278:Transcriptional regulator C-terminal region|PF00440:Bacterial regulatory proteins, tetR family
EQK04_RS05785	hypothetical protein && -		EQK04_RS12135	-1.09565	tRNA threonylcarbamoyladenosine dehydratase && PF00899:ThiF family		EQK04_RS06150	2.14806	multidrug efflux SMR transporter && PF00893:Small Multidrug Resistance protein
EQK04_RS11815	hypothetical protein && -		EQK04_RS15465	1.11416	tagaturonate reductase && PF01232:Mannitol dehydrogenase Rossmann domain|PF08125:Mannitol dehydrogenase C-terminal domain		EQK04_RS15375	1.0228	liaF && PF09922:Cell wall-active antibiotics response 4TMS YvqF
EQK04_RS02240	cellulose biosynthesis cyclic di-GMP-binding regulatory protein BcsB && PF03170:Bacterial cellulose synthase subunit		EQK04_RS19270	-1.20422	pro-sigmaK processing inhibitor BofA family protein && -		EQK04_RS02235	1.84125	glycosyltransferase family 2 protein && PF13641:Glycosyltransferase like family 2
EQK04_RS17870	amino acid ABC transporter ATP-binding protein && PF00005:ABC transporter		EQK04_RS02320	1.01269	C4-dicarboxylate transporter DctP && PF00375:Sodium:dicarboxylate symporter family		EQK04_RS15430	1.15946	iron-containing alcohol dehydrogenase && PF00465:Iron-containing alcohol dehydrogenase
EQK04_RS06695	2%2C3%2C4%2C5-tetrahydropyridine-2%2C6-dicarboxylate N-acetyltransferase && PF00132:Bacterial transferase hexapeptide (six repeats)|PF14602:Hexapeptide repeat of succinyl-transferase|PF08503:Tetrahydrodipicolinate succinyltransferase N-terminal		EQK04_RS15400	1.24432	3-oxoacyl-ACP reductase FabG && PF13561:Enoyl-(Acyl carrier protein) reductase		EQK04_RS16720	-5.33699	hypothetical protein && -
EQK04_RS19045	hypothetical protein && -		EQK04_RS18950	1.12676	50S ribosomal protein L9 && PF03948:Ribosomal protein L9, C-terminal domain|PF01281:Ribosomal protein L9, N-terminal domain		EQK04_RS14045	-1.15337	2-succinyl-6-hydroxy-2%2C4-cyclohexadiene-1-carboxylate synthase && PF00561:alpha/beta hydrolase fold
EQK04_RS16845	Cof-type HAD-IIB family hydrolase && PF08282:haloacid dehalogenase-like hydrolase		EQK04_RS13060	1.00759	cell division protein ZapA && -		EQK04_RS09825	1.36767	purine permease && PF00860:Permease family
EQK04_RS11290	GNAT family N-acetyltransferase && PF13302:Acetyltransferase (GNAT) domain		EQK04_RS06830	-1.28472	protein YkpC && -		EQK04_RS14955	1.0872	hypothetical protein && -
EQK04_RS01065	hypothetical protein && -		EQK04_RS15870	1.10656	nickel ABC transporter substrate-binding protein && PF00496:Bacterial extracellular solute-binding proteins, family 5 Middle		EQK04_RS16985	1.04313	GTP-binding protein && PF02492:CobW/HypB/UreG, nucleotide-binding domain|PF07683:Cobalamin synthesis protein cobW C-terminal domain
EQK04_RS17770	hypothetical protein && -		EQK04_RS04085	-1.10854	A/G-specific adenine glycosylase && PF00730:HhH-GPD superfamily base excision DNA repair protein|PF00633:Helix-hairpin-helix motif|PF14815:NUDIX domain		EQK04_RS10865	-1.09184	sigma-54-dependent Fis family transcriptional regulator && PF00989:PAS fold|PF00158:Sigma-54 interaction domain|PF02954:Bacterial regulatory protein, Fis family
EQK04_RS16910	MFS transporter && PF07690:Major Facilitator Superfamily		EQK04_RS01815	-1.67862	ABC transporter permease && PF00528:Binding-protein-dependent transport system inner membrane component		EQK04_RS03115	1.09718	5-(carboxyamino)imidazole ribonucleotide mutase && PF00731:AIR carboxylase
EQK04_RS13420	amidohydrolase family protein && PF01979:Amidohydrolase family		EQK04_RS06435	-1.13051	hypothetical protein && -		EQK04_RS15955	-1.00966	iron ABC transporter permease && PF01032:FecCD transport family
EQK04_RS08500	TetR/AcrR family transcriptional regulator && PF16295:Tetracycline repressor, C-terminal all-alpha domain|PF00440:Bacterial regulatory proteins, tetR family		EQK04_RS18655	-1.53498	hypothetical protein && -		EQK04_RS05565	-1.02681	GTP pyrophosphokinase family protein && PF04607:Region found in RelA / SpoT proteins
EQK04_RS11825	hypothetical protein && -		EQK04_RS18135	-2.1341	DUF5082 family protein && PF16888:Domain of unknown function (DUF5082)		EQK04_RS00865	-1.02924	MurR/RpiR family transcriptional regulator && PF01380:SIS domain|PF01418:Helix-turn-helix domain, rpiR family
EQK04_RS12465	hypothetical protein && -		EQK04_RS18910	1.26437	DUF4885 family protein && PF16226:Domain of unknown function (DUF4885)		EQK04_RS16435	1.92578	membrane protein && -
EQK04_RS03595	PadR family transcriptional regulator && PF10400:Virulence activator alpha C-term|PF03551:Transcriptional regulator PadR-like family		EQK04_RS19305	-1.12477	hypothetical protein && -		EQK04_RS11845	2.21765	hypothetical protein && -
EQK04_RS16430	flagellar biosynthesis anti-sigma factor FlgM && -		EQK04_RS16225	-1.44996	hypothetical protein && -		EQK04_RS06790	1.01105	DeoR/GlpR family DNA-binding transcription regulator && PF08220:DeoR-like helix-turn-helix domain|PF00455:DeoR C terminal sensor domain
EQK04_RS01385	AMP-binding protein && PF00501:AMP-binding enzyme|PF13193:AMP-binding enzyme C-terminal domain		EQK04_RS12470	-1.01719	MFS transporter && -		EQK04_RS10175	-1.80102	DUF2768 domain-containing protein && -
EQK04_RS19105	ribonuclease P protein component && PF00825:Ribonuclease P		EQK04_RS14640	1.25043	MFS transporter && PF07690:Major Facilitator Superfamily|PF00083:Sugar (and other) transporter		EQK04_RS18285	1.52287	thiaminase II && PF03070:TENA/THI-4/PQQC family
EQK04_RS07595	acyl carrier protein && -		EQK04_RS01850	1.60961	alpha/beta fold hydrolase && PF00975:Thioesterase domain		EQK04_RS07540	-1.72881	stage V sporulation protein SpoVM && -
EQK04_RS12815	hypothetical protein && -		EQK04_RS16920	1.13452	amino acid ABC transporter permease && PF00528:Binding-protein-dependent transport system inner membrane component		EQK04_RS10190	-2.6758	hypothetical protein && -
EQK04_RS10135	heptaprenyl diphosphate synthase component II && PF00348:Polyprenyl synthetase		EQK04_RS11705	-3.3688	stage II sporulation protein M && PF01944:Stage II sporulation protein M		EQK04_RS01770	-1.49765	Lrp/AsnC family transcriptional regulator && PF13412:Winged helix-turn-helix DNA-binding|PF01037:Lrp/AsnC ligand binding domain
EQK04_RS16455	DegV family protein && PF02645:Uncharacterised protein, DegV family COG1307		EQK04_RS02685	1.00459	GNAT family N-acetyltransferase && PF13302:Acetyltransferase (GNAT) domain		EQK04_RS16145	1.00087	DsbA family protein && PF01323:DSBA-like thioredoxin domain
EQK04_RS05575	RluA family pseudouridine synthase && PF00849:RNA pseudouridylate synthase		EQK04_RS03890	-1.06682	TetR family transcriptional regulator && PF00440:Bacterial regulatory proteins, tetR family		EQK04_RS15255	-1.05374	arsenate reductase family protein && PF03960:ArsC family
EQK04_RS09405	superoxide dismutase && PF00081:Iron/manganese superoxide dismutases, alpha-hairpin domain|PF02777:Iron/manganese superoxide dismutases, C-terminal domain		EQK04_RS06455	1.64172	preQ(1) synthase && PF14489:QueF-like protein		EQK04_RS10600	1.06503	GNAT family N-acetyltransferase && PF00583:Acetyltransferase (GNAT) family
EQK04_RS00830	flagellin Hag && PF00669:Bacterial flagellin N-terminal helical region|PF00700:Bacterial flagellin C-terminal helical region		EQK04_RS17455	-2.42316	hypothetical protein && -		EQK04_RS05235	-1.30258	Petrobactin biosynthesis protein AsbA && PF04183:IucA / IucC family|PF06276:Ferric iron reductase FhuF-like transporter
EQK04_RS11560	DNA polymerase III subunit delta && PF06144:DNA polymerase III, delta subunit		EQK04_RS15490	1.33604	ABC transporter ATP-binding protein && PF00005:ABC transporter		EQK04_RS06250	-1.26284	hypothetical protein && -
EQK04_RS08400	hypothetical protein && -		EQK04_RS09990	-1.23359	CCA tRNA nucleotidyltransferase && PF12627:Probable RNA and SrmB- binding site of polymerase A|PF13735:tRNA nucleotidyltransferase domain 2 putative|PF01743:Poly A polymerase head domain		EQK04_RS00465	1.04271	ribosome-dependent mRNA decay endonuclease Rae1/YacP && PF05991:YacP-like NYN domain
EQK04_RS00745	DUF4825 domain-containing protein && PF16107:Domain of unknown function (DUF4825)		EQK04_RS01030	1.00692	ABC transporter ATP-binding protein && PF00005:ABC transporter		EQK04_RS18035	2.00626	iron ABC transporter permease && PF01032:FecCD transport family
EQK04_RS04445	hypothetical protein && -		EQK04_RS10030	-1.40948	DUF1405 domain-containing protein && PF07187:Protein of unknown function (DUF1405)		EQK04_RS04575	1.07615	Rrf2 family transcriptional regulator && PF02082:Transcriptional regulator
EQK04_RS09350	GNAT family N-acetyltransferase && -		EQK04_RS02915	1.34721	hypothetical protein && -		EQK04_RS01440	1.05242	GHKL domain-containing protein && PF14501:GHKL domain
EQK04_RS10385	YjcZ family sporulation protein && -		EQK04_RS16880	1.03173	flagellar hook-basal body protein && PF06429:Flagellar basal body rod FlgEFG protein C-terminal|PF00460:Flagella basal body rod protein		EQK04_RS02105	1.2781	Cof-type HAD-IIB family hydrolase && PF08282:haloacid dehalogenase-like hydrolase
EQK04_RS12255	serine/threonine protein kinase && -		EQK04_RS16155	1.00393	Rrf2 family transcriptional regulator && PF02082:Transcriptional regulator		EQK04_RS17650	-1.16518	glycosyltransferase && PF00535:Glycosyl transferase family 2
EQK04_RS13335	acetate kinase && PF00871:Acetokinase family		EQK04_RS03270	-1.36435	MgtC/SapB family protein && PF02308:MgtC family		EQK04_RS17675	1.09283	sucrose-6-phosphate hydrolase && PF08244:Glycosyl hydrolases family 32 C terminal|PF00251:Glycosyl hydrolases family 32 N-terminal domain
EQK04_RS05550	lytic transglycosylase domain-containing protein && PF01464:Transglycosylase SLT domain		EQK04_RS07870	1.30201	FliA/WhiG family RNA polymerase sigma factor && PF04542:Sigma-70 region 2|PF04539:Sigma-70 region 3|PF04545:Sigma-70, region 4		EQK04_RS16490	-1.04262	glycosyltransferase && PF00535:Glycosyl transferase family 2
EQK04_RS07360	RluA family pseudouridine synthase && PF01479:S4 domain|PF00849:RNA pseudouridylate synthase		EQK04_RS01265	1.10821	BglG family transcription antiterminator && PF00359:Phosphoenolpyruvate-dependent sugar phosphotransferase system, EIIA 2|PF08279:HTH domain|PF05043:Mga helix-turn-helix domain|PF00874:PRD domain		EQK04_RS04640	1.25576	hypothetical protein && -
EQK04_RS02640	acyltransferase family protein && PF01757:Acyltransferase family		EQK04_RS16840	-1.03454	PAS domain-containing protein && PF13426:PAS domain		EQK04_RS03795	-1.89518	hypothetical protein && -
EQK04_RS04615	sigma-70 family RNA polymerase sigma factor && PF04542:Sigma-70 region 2|PF08281:Sigma-70, region 4		EQK04_RS14005	1.40689	type B 50S ribosomal protein L31 && -		EQK04_RS14960	1.04451	YuzD family protein && PF07315:Protein of unknown function (DUF1462)
EQK04_RS18685	beta-glucoside-specific PTS transporter subunit IIABC && PF00367:phosphotransferase system, EIIB|PF02378:Phosphotransferase system, EIIC|PF00358:phosphoenolpyruvate-dependent sugar phosphotransferase system, EIIA 1		EQK04_RS08780	1.08894	cytidine deaminase && PF00383:Cytidine and deoxycytidylate deaminase zinc-binding region		EQK04_RS14400	1.04976	phage major capsid protein && PF05065:Phage capsid family
EQK04_RS18275	ABC transporter ATP-binding protein && PF00005:ABC transporter		EQK04_RS17460	-1.18494	transposase && PF04740:LXG domain of WXG superfamily|PF14449:Pre-toxin TG		EQK04_RS03160	1.57261	phosphoribosylglycinamide formyltransferase && PF00551:Formyl transferase
EQK04_RS13945	TerD family protein && PF02342:TerD domain		EQK04_RS04505	-1.32058	VOC family protein && PF00903:Glyoxalase/Bleomycin resistance protein/Dioxygenase superfamily		EQK04_RS04590	-1.13453	alkaline phosphatase && PF00245:Alkaline phosphatase
EQK04_RS07875	hypothetical protein && -		EQK04_RS14405	1.1809	hypothetical protein && PF14550:Putative phage serine protease XkdF		EQK04_RS07030	1.17462	DNA photolyase family protein && PF03441:FAD binding domain of DNA photolyase|PF00875:DNA photolyase
EQK04_RS07825	flagellar biosynthesis protein FlhB && PF01312:FlhB HrpN YscU SpaS Family		EQK04_RS00265	-1.20877	peptidyl-prolyl cis-trans isomerase && PF13145:PPIC-type PPIASE domain|PF13624:SurA N-terminal domain		EQK04_RS15730	1.2853	ABC transporter permease && PF00528:Binding-protein-dependent transport system inner membrane component
EQK04_RS14215	putative lipid II flippase FtsW && PF01098:Cell cycle protein		EQK04_RS04610	1.07002	anti-sigma factor && PF13800:Sigma factor regulator N-terminal|PF13791:Sigma factor regulator C-terminal		EQK04_RS05225	-2.24569	aspartate aminotransferase family protein && PF00202:Aminotransferase class-III
EQK04_RS06225	helix-turn-helix transcriptional regulator && -		EQK04_RS17090	-1.03497	ATP synthase subunit I && PF03899:ATP synthase I chain		EQK04_RS18270	1.45766	energy-coupling factor transporter transmembrane protein EcfT && PF02361:Cobalt transport protein
EQK04_RS16655	bifunctional 4-hydroxy-2-oxoglutarate aldolase/2-dehydro-3-deoxy-phosphogluconate aldolase && PF01081:KDPG and KHG aldolase		EQK04_RS05930	1.39675	N-acetylmuramoyl-L-alanine amidase && PF01510:N-acetylmuramoyl-L-alanine amidase|PF01476:LysM domain|PF01471:Putative peptidoglycan binding domain		EQK04_RS16320	-1.01002	M23 family metallopeptidase && PF01551:Peptidase family M23
EQK04_RS11880	amino acid ABC transporter permease && PF00528:Binding-protein-dependent transport system inner membrane component		EQK04_RS17040	-0.999306	DUF1146 family protein && -		EQK04_RS00900	1.26218	arginase && PF00491:Arginase family
EQK04_RS09490	nitroreductase family protein && PF00881:Nitroreductase family		EQK04_RS18705	0.99975	PhzF family phenazine biosynthesis protein && PF02567:Phenazine biosynthesis-like protein		EQK04_RS10635	1.05837	VOC family protein && PF00903:Glyoxalase/Bleomycin resistance protein/Dioxygenase superfamily
EQK04_RS12440	uroporphyrinogen-III synthase && PF02602:Uroporphyrinogen-III synthase HemD		EQK04_RS12515	1.04108	3-isopropylmalate dehydratase large subunit && PF00330:Aconitase family (aconitate hydratase)		EQK04_RS18530	1.48214	GntP family permease && PF02447:GntP family permease
EQK04_RS08675	MFS transporter && PF07690:Major Facilitator Superfamily		EQK04_RS15935	1.16975	capsular polysaccharide biosynthesis protein && PF02706:Chain length determinant protein		EQK04_RS03850	-1.06617	hypothetical protein && -
EQK04_RS10200	hypothetical protein && -		EQK04_RS00620	-1.02238	50S ribosomal protein L5 && PF00673:ribosomal L5P family C-terminus|PF00281:Ribosomal protein L5		EQK04_RS02230	1.3569	DUF2334 domain-containing protein && PF10096:Uncharacterized protein conserved in bacteria (DUF2334)
EQK04_RS14555	potassium channel family protein && PF02254:TrkA-N domain|PF07885:Ion channel		EQK04_RS18165	-1.29956	YfjD family protein && PF17353:Family of unknown function (DUF5381)		EQK04_RS17630	-1.64157	purine/pyrimidine permease && PF00860:Permease family
EQK04_RS01875	hypothetical protein && -		EQK04_RS17145	-1.18145	peptide chain release factor N(5)-glutamine methyltransferase && PF05175:Methyltransferase small domain		EQK04_RS18525	1.46267	glycerate kinase && PF02595:Glycerate kinase family
EQK04_RS02955	GABA permease && PF00324:Amino acid permease		EQK04_RS00640	-1.23591	50S ribosomal protein L18 && PF00861:Ribosomal L18 of archaea, bacteria, mitoch. and chloroplast		EQK04_RS04675	-1.18607	polysaccharide deacetylase && PF01522:Polysaccharide deacetylase
EQK04_RS18915	hypothetical protein && -		EQK04_RS12160	1.04529	N-acetylmuramoyl-L-alanine amidase && PF08239:Bacterial SH3 domain|PF01520:N-acetylmuramoyl-L-alanine amidase		EQK04_RS09025	-1.02452	acyl-CoA dehydrogenase family protein && PF00441:Acyl-CoA dehydrogenase, C-terminal domain|PF02770:Acyl-CoA dehydrogenase, middle domain|PF02771:Acyl-CoA dehydrogenase, N-terminal domain
EQK04_RS05415	hypothetical protein && -		EQK04_RS18180	-2.31227	WXG100 family type VII secretion target && PF06013:Proteins of 100 residues with WXG		EQK04_RS09020	-1.08932	AMP-binding protein && PF00501:AMP-binding enzyme|PF13193:AMP-binding enzyme C-terminal domain
EQK04_RS13640	phosphotransferase family protein && PF01636:Phosphotransferase enzyme family		EQK04_RS13605	1.00572	YtoQ family protein && PF11071:Nucleoside 2-deoxyribosyltransferase YtoQ		EQK04_RS00870	-1.02986	N-acetylmuramic acid 6-phosphate etherase && PF13580:SIS domain
EQK04_RS06275	MerR family transcriptional regulator && PF13411:MerR HTH family regulatory protein		EQK04_RS04780	1.18413	hypothetical protein && -		EQK04_RS15765	-2.00617	hypothetical protein && -
EQK04_RS17980	RNA polymerase sigma factor SigY && PF04542:Sigma-70 region 2|PF08281:Sigma-70, region 4		EQK04_RS00130	-1.09304	pur operon repressor && PF09182:Bacterial purine repressor, N-terminal|PF00156:Phosphoribosyl transferase domain		EQK04_RS16515	-1.04197	glycosyltransferase && PF00534:Glycosyl transferases group 1|PF13579:Glycosyl transferase 4-like domain
EQK04_RS03455	hypothetical protein && -		EQK04_RS00245	-1.1147	hypoxanthine phosphoribosyltransferase && PF00156:Phosphoribosyl transferase domain		EQK04_RS03515	-1.21737	DEAD/DEAH box helicase && PF00271:Helicase conserved C-terminal domain|PF00270:DEAD/DEAH box helicase
EQK04_RS16150	NAD(P)-dependent oxidoreductase && PF13460:NAD(P)H-binding		EQK04_RS08515	-1.67118	glycosyltransferase family 39 protein && PF13231:Dolichyl-phosphate-mannose-protein mannosyltransferase		EQK04_RS10475	1.06682	stage V sporulation protein AB && PF13782:Stage V sporulation protein AB
EQK04_RS15655	hypothetical protein && -		EQK04_RS06400	1.05925	cupin domain-containing protein && PF03079:ARD/ARD' family		EQK04_RS10130	-1.10704	nucleoside-diphosphate kinase && PF00334:Nucleoside diphosphate kinase
EQK04_RS10225	YpfB family protein && -		EQK04_RS14615	-1.05027	pyridoxal phosphate-dependent aminotransferase && PF00155:Aminotransferase class I and II		EQK04_RS15580	-1.19825	metal ABC transporter ATP-binding protein && PF00005:ABC transporter
EQK04_RS12370	rod shape-determining protein MreD && PF04093:rod shape-determining protein MreD		EQK04_RS15120	1.27462	iron-siderophore ABC transporter substrate-binding protein && PF01497:Periplasmic binding protein		EQK04_RS11940	1.23462	methyltransferase domain-containing protein && PF08241:Methyltransferase domain
EQK04_RS08905	phage portal protein && -		EQK04_RS13975	1.07553	YtzI protein && -		EQK04_RS01235	-1.17414	hypothetical protein && -
EQK04_RS17970	hypothetical protein && -		EQK04_RS09005	-1.13354	hydroxymethylglutaryl-CoA lyase && PF00682:HMGL-like		EQK04_RS03135	1.47995	phosphoribosylformylglycinamidine synthase subunit PurS && -
EQK04_RS14355	phage portal protein && PF08890:Phage XkdN-like tail assembly chaperone protein, TAC		EQK04_RS09065	1.09963	(Fe-S)-binding protein && PF13183:4Fe-4S dicluster domain|PF02754:Cysteine-rich domain		EQK04_RS08100	-1.07039	MMPL family transporter && PF03176:MMPL family
EQK04_RS11965	bifunctional cystathionine gamma-lyase/homocysteine desulfhydrase && PF01053:Cys/Met metabolism PLP-dependent enzyme		EQK04_RS02345	-1.28148	hypothetical protein && -		EQK04_RS11680	1.1116	polysaccharide deacetylase family protein && PF01522:Polysaccharide deacetylase|PF11738:Protein of unknown function (DUF3298)
EQK04_RS07285	transcriptional regulator GutM && PF06923:Glucitol operon activator protein (GutM)		EQK04_RS02305	1.10013	TRAP transporter substrate-binding protein && PF03480:Bacterial extracellular solute-binding protein, family 7		EQK04_RS13950	1.24286	AIM24 family protein && PF01987:Mitochondrial biogenesis AIM24
EQK04_RS06525	transcriptional regulator && -		EQK04_RS14255	1.22668	hypothetical protein && -		EQK04_RS12605	1.01975	N-6 DNA methylase && PF12161:HsdM N-terminal domain|PF02384:N-6 DNA Methylase
EQK04_RS10835	alpha-ketoacid dehydrogenase subunit beta && PF02780:Transketolase, C-terminal domain|PF02779:Transketolase, pyrimidine binding domain		EQK04_RS09645	-1.02092	cytochrome c oxidase assembly protein && PF02630:SCO1/SenC		EQK04_RS00860	-1.0529	PTS transporter subunit EIIC && PF00367:phosphotransferase system, EIIB|PF02378:Phosphotransferase system, EIIC
EQK04_RS12175	adenine phosphoribosyltransferase && PF00156:Phosphoribosyl transferase domain		EQK04_RS11590	-1.05743	class I SAM-dependent methyltransferase && PF13649:Methyltransferase domain		EQK04_RS17810	-1.16936	hypothetical protein && -
EQK04_RS04030	YfhJ family protein && -		EQK04_RS16870	-1.59212	tetratricopeptide repeat protein && PF13424:Tetratricopeptide repeat		EQK04_RS05270	1.0253	bifunctional homocysteine S-methyltransferase/methylenetetrahydrofolate reductase && PF02574:Homocysteine S-methyltransferase|PF02219:Methylenetetrahydrofolate reductase
EQK04_RS14800	spore germination protein && -		EQK04_RS17470	-3.21543	DUF5082 family protein && PF16888:Domain of unknown function (DUF5082)		EQK04_RS14465	1.12509	biotin synthase BioB && PF04055:Radical SAM superfamily|PF06968:Biotin and Thiamin Synthesis associated domain
EQK04_RS12535	acetolactate synthase small subunit && PF01842:ACT domain|PF10369:Small subunit of acetolactate synthase		EQK04_RS01740	-1.02792	helix-turn-helix domain-containing protein && PF13556:PucR C-terminal helix-turn-helix domain		EQK04_RS12540	1.11677	acetolactate synthase large subunit && PF02775:Thiamine pyrophosphate enzyme, C-terminal TPP binding domain|PF02776:Thiamine pyrophosphate enzyme, N-terminal TPP binding domain|PF00205:Thiamine pyrophosphate enzyme, central domain
EQK04_RS02505	tRNA-Asn && -		EQK04_RS14835	-1.08522	type VII secretion protein EsaA && -		EQK04_RS16495	-1.22283	hypothetical protein && -
EQK04_RS10970	stage III sporulation protein AE && PF09546:Stage III sporulation protein AE (spore_III_AE)		EQK04_RS10365	-1.00384	D-alanyl-D-alanine carboxypeptidase && PF07943:Penicillin-binding protein 5, C-terminal domain|PF00768:D-alanyl-D-alanine carboxypeptidase		EQK04_RS06155	1.85505	multidrug efflux SMR transporter && PF00893:Small Multidrug Resistance protein
EQK04_RS03765	mechanosensitive ion channel && PF00924:Mechanosensitive ion channel		EQK04_RS03860	-1.39125	DUF1410 domain-containing protein && PF05737:Collagen binding domain		EQK04_RS02745	-1.23748	hypothetical protein && -
EQK04_RS13450	alpha/beta-type small acid-soluble spore protein && -		EQK04_RS06835	-1.23752	rod-share determining protein MreBH && PF06723:MreB/Mbl protein		EQK04_RS01970	1.0373	GAF domain-containing protein && PF13185:GAF domain
EQK04_RS17775	GtrA family protein && PF04138:GtrA-like protein		EQK04_RS10250	-1.18831	YpdA family putative bacillithiol disulfide reductase && PF13738:Pyridine nucleotide-disulphide oxidoreductase		EQK04_RS14475	-1.03032	undecaprenyl-diphosphate phosphatase && PF02673:Bacitracin resistance protein BacA
EQK04_RS01735	L-glutamate gamma-semialdehyde dehydrogenase && PF00171:Aldehyde dehydrogenase family		EQK04_RS08860	1.40615	LacI family DNA-binding transcriptional regulator && PF13377:Periplasmic binding protein-like domain|PF00356:Bacterial regulatory proteins, lacI family		EQK04_RS03065	3.58761	sigma-70 family RNA polymerase sigma factor && PF08281:Sigma-70, region 4|PF04542:Sigma-70 region 2
EQK04_RS04020	YpzG family protein && -		EQK04_RS17095	-1.10786	uracil phosphoribosyltransferase && PF14681:Uracil phosphoribosyltransferase		EQK04_RS04745	-1.02521	Cof-type HAD-IIB family hydrolase && PF08282:haloacid dehalogenase-like hydrolase
EQK04_RS05605	sulfur carrier protein ThiS && -		EQK04_RS09640	-1.02295	SGNH/GDSL hydrolase family protein && PF13472:GDSL-like Lipase/Acylhydrolase family		EQK04_RS05630	-1.04564	spore coat protein && PF14153:Spore coat protein CotO
EQK04_RS09445	sporulation-specific diadenylate cyclase CdaS && PF10372:Bacterial membrane-spanning protein N-terminus|PF02457:DisA bacterial checkpoint controller nucleotide-binding		EQK04_RS12240	-1.02036	Holliday junction branch migration DNA helicase RuvB && PF05496:Holliday junction DNA helicase ruvB N-terminus|PF05491:Holliday junction DNA helicase ruvB C-terminus		EQK04_RS14345	1.07831	transglycosylase SLT domain-containing protein && PF01464:Transglycosylase SLT domain
EQK04_RS16890	sporulation transcriptional regulator SpoIIID && -		EQK04_RS18650	-1.95995	DUF2247 family protein && PF10004:Uncharacterized protein conserved in bacteria (DUF2247)		EQK04_RS05230	-3.21867	aspartate aminotransferase family protein && PF00282:Pyridoxal-dependent decarboxylase conserved domain
EQK04_RS10590	Expansin-yoaJ && -		EQK04_RS04160	1.22937	peroxide-responsive transcriptional repressor PerR && PF01475:Ferric uptake regulator family		EQK04_RS16195	1.06333	GntR family transcriptional regulator && PF07702:UTRA domain|PF00392:Bacterial regulatory proteins, gntR family
EQK04_RS15770	hypothetical protein && -		EQK04_RS07210	-0.999342	stage V sporulation protein E && PF01098:Cell cycle protein		EQK04_RS06095	-1.0636	LD-carboxypeptidase && PF02016:LD-carboxypeptidase
EQK04_RS02715	nitroreductase family protein && PF00881:Nitroreductase family		EQK04_RS11915	1.26522	LysR family transcriptional regulator && PF00126:Bacterial regulatory helix-turn-helix protein, lysR family|PF03466:LysR substrate binding domain		EQK04_RS00040	1.01409	cyclic-di-AMP receptor && PF06153:Cyclic-di-AMP receptor
EQK04_RS01640	urea carboxylase-associated family protein && PF09347:Domain of unknown function (DUF1989)		EQK04_RS18515	-1.10916	ABC transporter ATP-binding protein && PF00005:ABC transporter		EQK04_RS13955	-1.33989	hypothetical protein && -
EQK04_RS10855	branched-chain amino acid dehydrogenase && PF02812:Glu/Leu/Phe/Val dehydrogenase, dimerisation domain|PF00208:Glutamate/Leucine/Phenylalanine/Valine dehydrogenase		EQK04_RS13570	1.23882	DUF948 domain-containing protein && PF06103:Bacterial protein of unknown function (DUF948)		EQK04_RS06730	-1.18453	hypothetical protein && -
EQK04_RS15460	altronate dehydratase family protein && PF08666:SAF domain|PF04295:D-galactarate dehydratase / Altronate hydrolase, C terminus		EQK04_RS02445	1.08896	anti-sigma factor antagonist && PF01740:STAS domain		EQK04_RS16730	-3.35624	poly-gamma-glutamate biosynthesis protein PgsC && PF14102:Capsule biosynthesis CapC
EQK04_RS09145	DUF421 domain-containing protein && PF04239:Protein of unknown function (DUF421)		EQK04_RS01610	-1.10795	MFS transporter && PF07690:Major Facilitator Superfamily		EQK04_RS04725	-1.11851	YheC/YheD family protein && PF14398:YheC/D like ATP-grasp
EQK04_RS16570	teichoic acids export ABC transporter ATP-binding subunit TagH && PF00005:ABC transporter		EQK04_RS07860	1.50811	chemotaxis protein CheC && PF04509:CheC-like family		EQK04_RS00800	-1.0574	polysaccharide deacetylase family sporulation protein PdaB && PF01522:Polysaccharide deacetylase
EQK04_RS16160	acyltransferase && PF14602:Hexapeptide repeat of succinyl-transferase		EQK04_RS06175	1.06154	glutamate-5-semialdehyde dehydrogenase && PF00171:Aldehyde dehydrogenase family		EQK04_RS02935	-1.99821	hypothetical protein && PF03330:Lytic transglycolase
EQK04_RS02080	RidA family protein && PF01042:Endoribonuclease L-PSP		EQK04_RS10410	-1.21705	riboflavin synthase && PF00677:Lumazine binding domain		EQK04_RS05185	1.0757	phytoene desaturase && PF01593:Flavin containing amine oxidoreductase
EQK04_RS05400	hypothetical protein && -		EQK04_RS09440	1.27668	peptidoglycan endopeptidase && PF00877:NlpC/P60 family|PF01476:LysM domain		EQK04_RS18970	1.35879	DUF3298 and DUF4163 domain-containing protein && PF13739:Domain of unknown function (DUF4163)|PF11738:Protein of unknown function (DUF3298)
EQK04_RS17345	zinc-dependent metalloprotease && PF13688:Metallo-peptidase family M12		EQK04_RS01890	-1.51363	amino acid ABC transporter permease && PF00528:Binding-protein-dependent transport system inner membrane component		EQK04_RS12390	1.06924	Maf-like protein && PF02545:Maf-like protein
EQK04_RS01760	YckD family protein && PF10925:Protein of unknown function (DUF2680)		EQK04_RS02300	1.15472	EcsC family protein && PF12787:EcsC protein family		EQK04_RS12205	-1.19204	stage V sporulation protein B && PF01943:Polysaccharide biosynthesis protein|PF14667:Polysaccharide biosynthesis C-terminal domain
EQK04_RS17235	acyl-CoA dehydrogenase && PF02770:Acyl-CoA dehydrogenase, middle domain|PF00441:Acyl-CoA dehydrogenase, C-terminal domain|PF02771:Acyl-CoA dehydrogenase, N-terminal domain		EQK04_RS00200	-1.24716	spore cortex biosynthesis protein YabQ && PF09578:Spore cortex protein YabQ (Spore_YabQ)		EQK04_RS16555	1.09089	LytR family transcriptional regulator && PF03816:Cell envelope-related transcriptional attenuator domain
EQK04_RS07815	flagellar biosynthesis protein FliQ && -		EQK04_RS10975	-1.36	stage III sporulation protein AD && PF06686:Stage III sporulation protein AC/AD protein family		EQK04_RS09180	1.12846	glutamate synthase large subunit && PF00310:Glutamine amidotransferases class-II|PF01493:GXGXG motif|PF01645:Conserved region in glutamate synthase|PF04898:Glutamate synthase central domain
EQK04_RS13495	30S ribosomal protein S4 && PF00163:Ribosomal protein S4/S9 N-terminal domain|PF01479:S4 domain		EQK04_RS08525	-1.17884	STAS domain-containing protein && PF01740:STAS domain		EQK04_RS07075	-1.14215	CBS domain-containing protein && PF00571:CBS domain
EQK04_RS06240	PepSY domain-containing protein && PF03413:Peptidase propeptide and YPEB domain		EQK04_RS17955	1.25691	class F sortase && PF04203:Sortase family		EQK04_RS17680	1.50966	sucrose-specific PTS transporter subunit IIBC && PF00367:phosphotransferase system, EIIB|PF02378:Phosphotransferase system, EIIC
EQK04_RS04595	peptidoglycan endopeptidase && PF01476:LysM domain|PF00877:NlpC/P60 family		EQK04_RS01300	1.20725	hypothetical protein && -		EQK04_RS14755	1.11834	polyprenyl synthetase family protein && PF00348:Polyprenyl synthetase
EQK04_RS03470	hypothetical protein && -		EQK04_RS11265	-1.03103	penicillin-binding protein 2 && PF00905:Penicillin binding protein transpeptidase domain|PF03717:Penicillin-binding Protein dimerisation domain		EQK04_RS17645	-1.2289	uracil-DNA glycosylase && PF03167:Uracil DNA glycosylase superfamily
EQK04_RS18055	NEAT domain-containing protein && PF05031:Iron Transport-associated domain		EQK04_RS05275	1.12751	YajQ family cyclic di-GMP-binding protein && PF04461:Protein of unknown function (DUF520)		EQK04_RS10355	-1.26492	spore maturation protein && PF07670:Nucleoside recognition
EQK04_RS08055	ClpP family protease && PF00574:Clp protease		EQK04_RS15750	1.73916	hypothetical protein && -		EQK04_RS13380	-1.15872	fatty acid desaturase && PF00487:Fatty acid desaturase
EQK04_RS04410	efflux RND transporter periplasmic adaptor subunit && PF13437:HlyD family secretion protein		EQK04_RS15480	-1.14806	HAMP domain-containing histidine kinase && PF00512:His Kinase A (phospho-acceptor) domain|PF02518:Histidine kinase-, DNA gyrase B-, and HSP90-like ATPase		EQK04_RS13960	-3.00139	phage holin family protein && PF05105:Bacteriophage holin family
EQK04_RS05955	ASCH domain-containing protein && PF04266:ASCH domain		EQK04_RS04315	1.24311	homocysteine synthase && PF01053:Cys/Met metabolism PLP-dependent enzyme		EQK04_RS10025	-1.23391	sporulation protein YpjB && PF09577:Sporulation protein YpjB (SpoYpjB)
EQK04_RS04830	HTH-type transcriptional regulator Hpr && PF01047:MarR family		EQK04_RS17245	-1.19379	3-hydroxybutyryl-CoA dehydrogenase && PF02737:3-hydroxyacyl-CoA dehydrogenase, NAD binding domain|PF00725:3-hydroxyacyl-CoA dehydrogenase, C-terminal domain		EQK04_RS11080	1.07955	helix-turn-helix domain-containing protein && PF08671:Anti-repressor SinI|PF01381:Helix-turn-helix
EQK04_RS04025	small%2C acid-soluble spore protein K && -		EQK04_RS13785	1.01927	dienelactone hydrolase family protein && -		EQK04_RS12350	-1.24558	M50 family metallopeptidase && PF02163:Peptidase family M50
EQK04_RS08795	family 1 glycosylhydrolase && PF00232:Glycosyl hydrolase family 1		EQK04_RS18660	-2.08708	EndoU domain-containing protein && PF14436:Bacterial EndoU nuclease|PF14449:Pre-toxin TG|PF04740:LXG domain of WXG superfamily		EQK04_RS07190	-1.12218	stage V sporulation protein D && PF03717:Penicillin-binding Protein dimerisation domain|PF03793:PASTA domain|PF00905:Penicillin binding protein transpeptidase domain
EQK04_RS05915	DUF5412 domain-containing protein && PF17428:Family of unknown function (DUF5412)		EQK04_RS10815	1.0026	BrxA/BrxB family bacilliredoxin && PF06491:Disulphide isomerase		EQK04_RS10860	-1.99144	phosphate butyryltransferase && PF01515:Phosphate acetyl/butaryl transferase
EQK04_RS07890	UMP kinase && PF00696:Amino acid kinase family		EQK04_RS15885	1.19513	sugar transferase && PF02397:Bacterial sugar transferase		EQK04_RS04060	1.34793	oxalate decarboxylase family bicupin && PF00190:Cupin
EQK04_RS16735	poly-gamma-glutamate synthase PgsB && PF08245:Mur ligase middle domain		EQK04_RS11055	-1.07578	aminomethyl-transferring glycine dehydrogenase subunit GcvPA && PF02347:Glycine cleavage system P-protein		EQK04_RS04740	-1.26688	YlbF family regulator && PF06133:Control of competence regulator ComK, YlbF/YmcA
EQK04_RS01470	DUF4352 domain-containing protein && PF11611:Domain of unknown function (DUF4352)|PF17118:Domain of unknown function (DUF5105)		EQK04_RS08210	1.033	hypothetical protein && PF02559:CarD-like/TRCF domain		EQK04_RS10480	1.24055	stage V sporulation protein AA && PF12164:Stage V sporulation protein AA
EQK04_RS04700	NAD(P)H-binding protein && PF13460:NAD(P)H-binding		EQK04_RS05120	-1.06202	spore germination protein && -		EQK04_RS19025	-1.07148	30S ribosomal protein S6 && -
EQK04_RS01485	acyltransferase family protein && PF01757:Acyltransferase family		EQK04_RS11505	-1.08936	50S ribosomal protein L11 methyltransferase && PF06325:Ribosomal protein L11 methyltransferase (PrmA)		EQK04_RS12575	1.39699	D-alanine--poly(phosphoribitol) ligase subunit DltA && PF13193:AMP-binding enzyme C-terminal domain|PF00501:AMP-binding enzyme
EQK04_RS18420	gluconokinase && PF00370:FGGY family of carbohydrate kinases, N-terminal domain|PF02782:FGGY family of carbohydrate kinases, C-terminal domain		EQK04_RS11260	1.14441	phosphate ABC transporter substrate-binding protein && PF12849:PBP superfamily domain		EQK04_RS14985	1.18905	homoserine dehydrogenase && PF03447:Homoserine dehydrogenase, NAD binding domain|PF01842:ACT domain|PF00742:Homoserine dehydrogenase
EQK04_RS12590	DUF4241 domain-containing protein && -		EQK04_RS07475	-1.24131	guanylate kinase && PF00625:Guanylate kinase		EQK04_RS18985	-1.07758	catalase KatX && PF00199:Catalase|PF06628:Catalase-related immune-responsive
EQK04_RS09140	pectinesterase && PF01095:Pectinesterase		EQK04_RS16325	-1.17639	permease-like cell division protein FtsX && PF02687:FtsX-like permease family		EQK04_RS14980	1.13179	threonine synthase && PF00291:Pyridoxal-phosphate dependent enzyme
EQK04_RS18465	LysR family transcriptional regulator && PF03466:LysR substrate binding domain|PF00126:Bacterial regulatory helix-turn-helix protein, lysR family		EQK04_RS04165	1.03948	YgzB family protein && PF11023:Zinc-ribbon containing domain		EQK04_RS04635	1.11614	hemolysin family protein && PF00571:CBS domain|PF01595:Domain of unknown function DUF21|PF03471:Transporter associated domain
EQK04_RS04500	hypothetical protein && -		EQK04_RS09425	-1.10528	VWA domain-containing protein && PF00092:von Willebrand factor type A domain		EQK04_RS00280	1.15206	aminodeoxychorismate/anthranilate synthase component II && PF00117:Glutamine amidotransferase class-I
EQK04_RS16260	YncE family protein && -		EQK04_RS10985	-1.35866	stage III sporulation protein SpoAB && PF09548:Stage III sporulation protein AB (spore_III_AB)		EQK04_RS19145	-1.12263	DNA gyrase subunit A && PF03989:DNA gyrase C-terminal domain, beta-propeller|PF00521:DNA gyrase/topoisomerase IV, subunit A
EQK04_RS10790	L%2CD-transpeptidase && PF03734:L,D-transpeptidase catalytic domain		EQK04_RS16970	1.05138	hypothetical protein && -		EQK04_RS05960	-1.35027	gamma-glutamyltransferase && PF01019:Gamma-glutamyltranspeptidase
EQK04_RS12580	teichoic acid D-Ala incorporation-associated protein DltX && -		EQK04_RS11360	-1.07285	4-hydroxy-3-methylbut-2-enyl diphosphate reductase && PF02401:LytB protein		EQK04_RS06090	-1.1413	peptide ABC transporter substrate-binding protein && PF00496:Bacterial extracellular solute-binding proteins, family 5 Middle
EQK04_RS02335	ABC transporter ATP-binding protein && PF00005:ABC transporter		EQK04_RS18800	1.8955	S-adenosyl-l-methionine hydroxide adenosyltransferase family protein && PF01887:S-adenosyl-l-methionine hydroxide adenosyltransferase		EQK04_RS12430	-1.24959	glutamate-1-semialdehyde 2%2C1-aminomutase && PF00202:Aminotransferase class-III
EQK04_RS05865	alanine racemase && PF00842:Alanine racemase, C-terminal domain|PF01168:Alanine racemase, N-terminal domain		EQK04_RS10325	-1.00485	HAMP domain-containing protein && PF00672:HAMP domain|PF02518:Histidine kinase-, DNA gyrase B-, and HSP90-like ATPase|PF00512:His Kinase A (phospho-acceptor) domain|PF00989:PAS fold		EQK04_RS00540	-1.08997	elongation factor G && PF14492:Elongation Factor G, domain II|PF00679:Elongation factor G C-terminus|PF03144:Elongation factor Tu domain 2|PF03764:Elongation factor G, domain IV|PF00009:Elongation factor Tu GTP binding domain
EQK04_RS02060	methyl-accepting chemotaxis protein && PF17200:Single Cache domain 2|PF00015:Methyl-accepting chemotaxis protein (MCP) signalling domain|PF00672:HAMP domain		EQK04_RS10330	-1.04693	response regulator transcription factor && PF00072:Response regulator receiver domain|PF00486:Transcriptional regulatory protein, C terminal		EQK04_RS10690	-1.30023	aminotransferase class I/II-fold pyridoxal phosphate-dependent enzyme && PF12897:Alanine-glyoxylate amino-transferase
EQK04_RS07820	flagellar type III secretion system protein FliR && PF01311:Bacterial export proteins, family 1		EQK04_RS07960	-1.3233	YlxR family protein && -		EQK04_RS14020	-1.40724	DUF1540 domain-containing protein && -
EQK04_RS13375	DEAD/DEAH box helicase && PF00270:DEAD/DEAH box helicase|PF00271:Helicase conserved C-terminal domain|PF03880:DbpA RNA binding domain		EQK04_RS00155	1.16246	50S ribosomal protein L25/general stress protein Ctc && PF01386:Ribosomal L25p family|PF14693:Ribosomal protein TL5, C-terminal domain		EQK04_RS11095	1.60994	amyloid fiber anchoring/assembly protein TapA && -
EQK04_RS03350	hypothetical protein && -		EQK04_RS06430	1.38218	ATP-dependent Clp protease ATP-binding subunit && PF07724:AAA domain (Cdc48 subfamily)|PF00004:ATPase family associated with various cellular activities (AAA)|PF10431:C-terminal, D2-small domain, of ClpB protein		EQK04_RS03070	1.89601	DUF4179 domain-containing protein && PF13786:Domain of unknown function (DUF4179)
EQK04_RS14810	YuzF family protein && -		EQK04_RS01700	1.22924	class I SAM-dependent methyltransferase && PF13847:Methyltransferase domain		EQK04_RS18315	-1.46867	immune inhibitor A && PF05547:Immune inhibitor A peptidase M6
EQK04_RS15085	oxalate decarboxylase family bicupin && PF00190:Cupin		EQK04_RS00490	-1.03845	50S ribosomal protein L11 && PF03946:Ribosomal protein L11, N-terminal domain|PF00298:Ribosomal protein L11, RNA binding domain		EQK04_RS14765	1.76195	hypothetical protein && -
EQK04_RS09175	glutamate synthase small subunit && PF14691:Dihydroprymidine dehydrogenase domain II, 4Fe-4S cluster|PF07992:Pyridine nucleotide-disulphide oxidoreductase		EQK04_RS15875	1.1724	DegT/DnrJ/EryC1/StrS family aminotransferase && PF01041:DegT/DnrJ/EryC1/StrS aminotransferase family		EQK04_RS19015	-1.38605	30S ribosomal protein S18 && -
EQK04_RS06220	hypothetical protein && -		EQK04_RS08415	-1.05091	tetratricopeptide repeat protein && PF13424:Tetratricopeptide repeat		EQK04_RS02865	1.46892	twin-arginine translocase subunit TatC && PF00902:Sec-independent protein translocase protein (TatC)
EQK04_RS14365	phage tail tube protein && PF09393:Phage tail tube protein		EQK04_RS08455	1.46451	SDR family oxidoreductase && PF13460:NAD(P)H-binding		EQK04_RS03165	1.75755	bifunctional phosphoribosylaminoimidazolecarboxamide formyltransferase/IMP cyclohydrolase && PF02142:MGS-like domain|PF01808:AICARFT/IMPCHase bienzyme
EQK04_RS01885	amino acid ABC transporter ATP-binding protein && PF00005:ABC transporter		EQK04_RS02385	1.52792	PH domain-containing protein && PF03703:Bacterial PH domain		EQK04_RS02050	1.77918	PTS sugar transporter subunit IIA && PF00359:Phosphoenolpyruvate-dependent sugar phosphotransferase system, EIIA 2
EQK04_RS14845	type VII secretion protein EssB && PF10140:WXG100 protein secretion system (Wss), protein YukC		EQK04_RS04470	1.08141	5'-nucleotidase C-terminal domain-containing protein && PF00149:Calcineurin-like phosphoesterase|PF00565:Staphylococcal nuclease homologue|PF02872:5'-nucleotidase, C-terminal domain		EQK04_RS13505	-2.21355	cysteine hydrolase && PF00857:Isochorismatase family
EQK04_RS03955	bacillithiol transferase BstA && PF12867:DinB superfamily		EQK04_RS04465	1.02113	PAS domain-containing protein && PF01739:CheR methyltransferase, SAM binding domain|PF13596:PAS domain|PF01339:CheB methylesterase|PF00512:His Kinase A (phospho-acceptor) domain|PF08448:PAS fold|PF02518:Histidine kinase-, DNA gyrase B-, and HSP90-like ATPase		EQK04_RS17015	-1.74245	VWA domain-containing protein && PF00092:von Willebrand factor type A domain
EQK04_RS17665	chitobiase/beta-hexosaminidase C-terminal domain-containing protein && PF13290:Chitobiase/beta-hexosaminidase C-terminal domain|PF00756:Putative esterase		EQK04_RS18940	2.21439	YycC family protein && -		EQK04_RS18335	1.38094	pyrimidine-nucleoside phosphorylase && PF00591:Glycosyl transferase family, a/b domain|PF07831:Pyrimidine nucleoside phosphorylase C-terminal domain|PF02885:Glycosyl transferase family, helical bundle domain
EQK04_RS06765	hypothetical protein && -		EQK04_RS09790	1.36032	YpbS family protein && -		EQK04_RS16825	2.84537	hypothetical protein
EQK04_RS01765	MBL fold metallo-hydrolase && PF13483:Beta-lactamase superfamily domain		EQK04_RS16885	-1.09171	cell shape-determining protein Mbl && PF06723:MreB/Mbl protein		EQK04_RS02055	1.63506	mannitol-1-phosphate 5-dehydrogenase && PF01232:Mannitol dehydrogenase Rossmann domain|PF08125:Mannitol dehydrogenase C-terminal domain
EQK04_RS19210	chemotaxis sensory transducer && PF00015:Methyl-accepting chemotaxis protein (MCP) signalling domain		EQK04_RS13565	1.09698	YtxH domain-containing protein && PF12732:YtxH-like protein		EQK04_RS03145	1.71233	phosphoribosylformylglycinamidine synthase subunit PurL && PF00586:AIR synthase related protein, N-terminal domain|PF02769:AIR synthase related protein, C-terminal domain
EQK04_RS03365	hypothetical protein && -		EQK04_RS04475	1.1737	class D sortase && PF04203:Sortase family		EQK04_RS02120	1.85649	putative hydro-lyase && PF07286:Protein of unknown function (DUF1445)
EQK04_RS01425	SEC-C domain-containing protein && PF05225:helix-turn-helix, Psq domain|PF02810:SEC-C motif		EQK04_RS17550	1.27869	SDR family oxidoreductase && PF13561:Enoyl-(Acyl carrier protein) reductase		EQK04_RS05490	1.43575	ATP-binding cassette domain-containing protein && PF08352:Oligopeptide/dipeptide transporter, C-terminal region|PF00005:ABC transporter
EQK04_RS07035	heme A synthase && PF02628:Cytochrome oxidase assembly protein		EQK04_RS06290	1.01595	MarR family transcriptional regulator && PF01047:MarR family		EQK04_RS02110	1.60112	LamB/YcsF family protein && PF03746:LamB/YcsF family
EQK04_RS12005	uridine kinase && PF00485:Phosphoribulokinase / Uridine kinase family		EQK04_RS15545	1.02815	aldo/keto reductase && PF00248:Aldo/keto reductase family		EQK04_RS14670	1.63254	BMP family protein && PF02608:ABC transporter substrate-binding protein PnrA-like
EQK04_RS18280	ECF transporter S component && PF09819:ABC-type cobalt transport system, permease component		EQK04_RS03910	1.85228	NAD(P)/FAD-dependent oxidoreductase && PF07992:Pyridine nucleotide-disulphide oxidoreductase		EQK04_RS03170	2.02167	phosphoribosylamine--glycine ligase && PF01071:Phosphoribosylglycinamide synthetase, ATP-grasp (A) domain|PF02844:Phosphoribosylglycinamide synthetase, N domain|PF02843:Phosphoribosylglycinamide synthetase, C domain
EQK04_RS12285	SafA/ExsA family spore coat assembly protein && PF01476:LysM domain		EQK04_RS13000	-1.42009	thioredoxin && PF00085:Thioredoxin		EQK04_RS05475	1.50056	ABC transporter permease && PF00528:Binding-protein-dependent transport system inner membrane component
EQK04_RS16725	CapA family protein && PF09587:Bacterial capsule synthesis protein PGA_cap		EQK04_RS05330	1.13621	metal-sulfur cluster assembly factor && PF01883:Iron-sulfur cluster assembly protein		EQK04_RS05480	1.5838	ABC transporter permease && PF12911:N-terminal TM domain of oligopeptide transport permease C|PF00528:Binding-protein-dependent transport system inner membrane component
EQK04_RS03745	calcium/proton exchanger && PF01699:Sodium/calcium exchanger protein		EQK04_RS10300	-1.52665	ECF transporter S component && PF12822:ECF transporter, substrate-specific component		EQK04_RS02125	1.81396	5-oxoprolinase subunit PxpB && PF02682:Carboxyltransferase domain, subdomain C and D
EQK04_RS17975	YxlC family protein && PF17280:Family of unknown function (DUF5345)		EQK04_RS07650	-1.12454	50S ribosomal protein L19 && PF01245:Ribosomal protein L19		EQK04_RS03155	2.11861	phosphoribosylformylglycinamidine cyclo-ligase && PF02769:AIR synthase related protein, C-terminal domain|PF00586:AIR synthase related protein, N-terminal domain
EQK04_RS03485	glycosyltransferase family 2 protein && PF00535:Glycosyl transferase family 2		EQK04_RS15270	-1.3519	3-hydroxyacyl-CoA dehydrogenase/enoyl-CoA hydratase family protein && PF00378:Enoyl-CoA hydratase/isomerase|PF00725:3-hydroxyacyl-CoA dehydrogenase, C-terminal domain|PF02737:3-hydroxyacyl-CoA dehydrogenase, NAD binding domain		EQK04_RS03150	1.9565	amidophosphoribosyltransferase && PF13522:Glutamine amidotransferase domain|PF00156:Phosphoribosyl transferase domain
EQK04_RS09625	DUF4397 domain-containing protein && PF14344:Domain of unknown function (DUF4397)		EQK04_RS05300	1.20748	YitT family protein && PF02588:Uncharacterised 5xTM membrane BCR, YitT family COG1284|PF10035:Uncharacterized protein conserved in bacteria (DUF2179)		EQK04_RS02135	1.79214	IclR family transcriptional regulator && PF09339:IclR helix-turn-helix domain|PF01614:Bacterial transcriptional regulator
EQK04_RS14635	3'-5' exonuclease KapD && PF00929:Exonuclease		EQK04_RS00560	-1.16837	50S ribosomal protein L3 && PF00297:Ribosomal protein L3		EQK04_RS05485	1.6618	ABC transporter ATP-binding protein && PF00005:ABC transporter|PF08352:Oligopeptide/dipeptide transporter, C-terminal region
EQK04_RS18050	heme uptake protein IsdC && PF05031:Iron Transport-associated domain		EQK04_RS04710	1.12003	sn-glycerol-3-phosphate ABC transporter ATP-binding protein UgpC && PF00005:ABC transporter|PF08402:TOBE domain		EQK04_RS15945	-1.70605	phage holin && -
EQK04_RS11315	ROK family protein && PF00480:ROK family		EQK04_RS16040	1.18572	D-glycerate dehydrogenase && PF00389:D-isomer specific 2-hydroxyacid dehydrogenase, catalytic domain|PF02826:D-isomer specific 2-hydroxyacid dehydrogenase, NAD binding domain		EQK04_RS02130	1.91574	biotin-dependent carboxyltransferase family protein && PF02626:Carboxyltransferase domain, subdomain A and B
EQK04_RS04965	histidine phosphatase family protein && PF00300:Histidine phosphatase superfamily (branch 1)		EQK04_RS11155	1.13016	Spx/MgsR family RNA polymerase-binding regulatory protein && PF03960:ArsC family		EQK04_RS02115	1.85837	divalent metal cation transporter && PF01566:Natural resistance-associated macrophage protein
EQK04_RS01285	fructose PTS transporter subunit IIB && PF02302:PTS system, Lactose/Cellobiose specific IIB subunit		EQK04_RS01395	1.11767	VOC family protein && -		EQK04_RS02045	2.08504	PTS mannitol transporter subunit IICB && PF02302:PTS system, Lactose/Cellobiose specific IIB subunit|PF02378:Phosphotransferase system, EIIC
EQK04_RS19095	protein jag && PF14804:Jag N-terminus|PF01424:R3H domain|PF13083:KH domain		EQK04_RS06360	1.04287	PAS domain-containing sensor histidine kinase && PF00989:PAS fold|PF00512:His Kinase A (phospho-acceptor) domain|PF02518:Histidine kinase-, DNA gyrase B-, and HSP90-like ATPase|PF13188:PAS domain|PF13426:PAS domain		EQK04_RS05435	1.91759	ABC transporter ATP-binding protein && PF08352:Oligopeptide/dipeptide transporter, C-terminal region|PF00005:ABC transporter
EQK04_RS03855	helix-turn-helix domain-containing protein && PF05043:Mga helix-turn-helix domain		EQK04_RS04400	-1.03857	PrkA family serine protein kinase && PF06798:PrkA serine protein kinase C-terminal domain|PF08298:PrkA AAA domain		EQK04_RS17020	-3.79861	VWA domain-containing protein && PF00092:von Willebrand factor type A domain
EQK04_RS03120	5-(carboxyamino)imidazole ribonucleotide synthase && PF02222:ATP-grasp domain		EQK04_RS15470	1.58285	LacI family transcriptional regulator && PF00356:Bacterial regulatory proteins, lacI family|PF13377:Periplasmic binding protein-like domain		EQK04_RS06970	-4.22116	hypothetical protein && -
EQK04_RS14575	iron-containing alcohol dehydrogenase && PF00465:Iron-containing alcohol dehydrogenase		EQK04_RS16205	1.0719	phage holin family protein && PF04020:Mycobacterial 4 TMS phage holin, superfamily IV		EQK04_RS09870	-3.56853	spore coat protein && -
EQK04_RS09550	hypothetical protein && -		EQK04_RS13180	-1.05061	glyceraldehyde-3-phosphate dehydrogenase && PF00044:Glyceraldehyde 3-phosphate dehydrogenase, NAD binding domain|PF02800:Glyceraldehyde 3-phosphate dehydrogenase, C-terminal domain		EQK04_RS13410	4.87123	ABC transporter ATP-binding protein && PF00005:ABC transporter
EQK04_RS04705	alpha/beta-type small acid-soluble spore protein && -		EQK04_RS16820	-1.10917	UDP-glucose/GDP-mannose dehydrogenase family protein && PF03720:UDP-glucose/GDP-mannose dehydrogenase family, UDP binding domain|PF03721:UDP-glucose/GDP-mannose dehydrogenase family, NAD binding domain|PF00984:UDP-glucose/GDP-mannose dehydrogenase family, central domain		EQK04_RS13415	4.37823	ABC transporter permease && -
EQK04_RS05880	hypothetical protein && PF01344:Kelch motif		EQK04_RS07140	-1.19544	DUF177 domain-containing protein && PF02620:Uncharacterized ACR, COG1399
EQK04_RS08945	1-phosphofructokinase && PF00294:pfkB family carbohydrate kinase		EQK04_RS09570	1.18106	sigma-54-dependent Fis family transcriptional regulator && PF00989:PAS fold|PF00158:Sigma-54 interaction domain|PF02954:Bacterial regulatory protein, Fis family
EQK04_RS18630	shikimate 5-dehydrogenase && PF08501:Shikimate dehydrogenase substrate binding domain		EQK04_RS17100	-1.17627	serine hydroxymethyltransferase && PF00464:Serine hydroxymethyltransferase
EQK04_RS17500	phosphate acetyltransferase && PF01515:Phosphate acetyl/butaryl transferase		EQK04_RS19180	1.05596	IMP dehydrogenase && PF00478:IMP dehydrogenase / GMP reductase domain|PF00571:CBS domain
EQK04_RS04155	thioredoxin-dependent thiol peroxidase && PF00578:AhpC/TSA family		EQK04_RS11240	1.60349	phosphate ABC transporter ATP-binding protein PstB && PF00005:ABC transporter
EQK04_RS12275	LysE family transporter && PF01810:LysE type translocator		EQK04_RS14220	1.13015	flotillin family protein && PF01145:SPFH domain / Band 7 family|PF15975:Flotillin
EQK04_RS06030	SDR family NAD(P)-dependent oxidoreductase && PF00106:short chain dehydrogenase		EQK04_RS01495	1.20092	TerD family protein && PF02342:TerD domain
EQK04_RS05190	phytoene desaturase && PF01593:Flavin containing amine oxidoreductase		EQK04_RS18885	-1.16475	adenylosuccinate synthase && PF00709:Adenylosuccinate synthetase
EQK04_RS00275	anthranilate synthase component I family protein && PF00425:chorismate binding enzyme|PF04715:Anthranilate synthase component I, N terminal region		EQK04_RS18085	1.33848	polysaccharide deacetylase family protein && PF01522:Polysaccharide deacetylase
EQK04_RS02940	hypothetical protein && -		EQK04_RS17625	-1.6053	DUF423 domain-containing protein && PF04241:Protein of unknown function (DUF423)
EQK04_RS16200	metallophosphoesterase && PF00932:Lamin Tail Domain|PF00149:Calcineurin-like phosphoesterase		EQK04_RS12340	-1.26712	ribosomal-processing cysteine protease Prp && PF04327:Cysteine protease Prp
EQK04_RS17655	general stress protein && PF11181:Heat induced stress protein YflT		EQK04_RS17755	1.21636	UDP-glucose 4-epimerase GalE && PF01370:NAD dependent epimerase/dehydratase family
EQK04_RS02165	SDR family oxidoreductase && PF13561:Enoyl-(Acyl carrier protein) reductase		EQK04_RS18460	1.18932	hypothetical protein && -
EQK04_RS18185	peptidase T && PF07687:Peptidase dimerisation domain|PF01546:Peptidase family M20/M25/M40		EQK04_RS12620	-3.12795	hypothetical protein && -
EQK04_RS10390	DUF309 domain-containing protein && PF03745:Domain of unknown function (DUF309)		EQK04_RS01195	1.45067	GNAT family N-acetyltransferase && PF13673:Acetyltransferase (GNAT) domain
EQK04_RS18470	LacI family DNA-binding transcriptional regulator && PF13377:Periplasmic binding protein-like domain|PF00356:Bacterial regulatory proteins, lacI family		EQK04_RS00570	-1.35646	50S ribosomal protein L23 && -
EQK04_RS08430	DNA ligase D && PF01068:ATP dependent DNA ligase domain		EQK04_RS17505	-1.3206	heme-dependent peroxidase && PF06778:Chlorite dismutase
EQK04_RS12530	ketol-acid reductoisomerase && PF01450:Acetohydroxy acid isomeroreductase, catalytic domain|PF07991:Acetohydroxy acid isomeroreductase, NADPH-binding domain		EQK04_RS15565	-1.73752	disulfide bond formation protein B && PF02600:Disulfide bond formation protein DsbB
EQK04_RS08060	YlzJ-like family protein && -		EQK04_RS12610	1.17698	type I restriction-modification system endonuclease && PF00271:Helicase conserved C-terminal domain|PF04313:Type I restriction enzyme R protein N terminus (HSDR_N)|PF08463:EcoEI R protein C-terminal|PF04851:Type III restriction enzyme, res subunit
EQK04_RS07070	hypothetical protein && PF08868:YugN-like family		EQK04_RS14240	1.58582	betaine-aldehyde dehydrogenase && PF00171:Aldehyde dehydrogenase family
EQK04_RS11460	sporulation protein YqfC && -		EQK04_RS11420	-1.67232	YqzL family protein && -
EQK04_RS03410	DUF1540 domain-containing protein && -		EQK04_RS05685	1.44836	hypothetical protein && -
EQK04_RS18090	PTS lactose/cellobiose transporter subunit IIA && PF02255:PTS system, Lactose/Cellobiose specific IIA subunit		EQK04_RS03715	1.48783	low molecular weight phosphotyrosine protein phosphatase && PF01451:Low molecular weight phosphotyrosine protein phosphatase
EQK04_RS01595	DegT/DnrJ/EryC1/StrS family aminotransferase && PF01041:DegT/DnrJ/EryC1/StrS aminotransferase family		EQK04_RS15810	-1.38488	sugar-binding transcriptional regulator && PF04198:Putative sugar-binding domain
EQK04_RS11950	hypothetical protein && -		EQK04_RS01500	1.37797	TerD family protein && PF02342:TerD domain
EQK04_RS08565	sporulation inhibitor of replication protein SirA && PF10747:Sporulation inhibitor of replication protein SirA		EQK04_RS09560	1.82897	YokU family protein && -
EQK04_RS12015	U32 family peptidase && PF01136:Peptidase family U32		EQK04_RS13805	1.34823	hypothetical protein && -
EQK04_RS18045	NEAT domain-containing protein && PF05031:Iron Transport-associated domain		EQK04_RS08350	1.43175	RapH N-terminal domain-containing protein && -
EQK04_RS14370	phage tail sheath family protein && PF17482:Phage tail sheath C-terminal domain|PF04984:Phage tail sheath protein subtilisin-like domain|PF17481:Phage tail sheath protein beta-sandwich domain		EQK04_RS16675	1.40221	2-dehydro-3-deoxy-D-gluconate 5-dehydrogenase KduD && PF13561:Enoyl-(Acyl carrier protein) reductase
EQK04_RS00045	YaaR family protein && PF03885:Protein of unknown function (DUF327)		EQK04_RS02775	1.45536	LD-carboxypeptidase && PF02016:LD-carboxypeptidase
EQK04_RS13510	hypothetical protein && -		EQK04_RS16855	1.74615	YwpF-like family protein && PF14183:YwpF-like protein
EQK04_RS03465	Hsp20/alpha crystallin family protein && PF00011:Hsp20/alpha crystallin family		EQK04_RS06245	1.45177	PepSY domain-containing protein && PF03413:Peptidase propeptide and YPEB domain
EQK04_RS18105	mannonate dehydratase && -		EQK04_RS08845	2.52163	carbohydrate ABC transporter permease && PF00528:Binding-protein-dependent transport system inner membrane component
EQK04_RS05660	DUF1360 domain-containing protein && PF07098:Protein of unknown function (DUF1360)		EQK04_RS10335	-1.37411	c-type cytochrome biogenesis protein CcsB && PF01578:Cytochrome C assembly protein
EQK04_RS03475	hypothetical protein && -		EQK04_RS09555	1.99322	YozE family protein && -
EQK04_RS09580	hypothetical protein && -		EQK04_RS08850	2.52842	sugar ABC transporter permease && PF00528:Binding-protein-dependent transport system inner membrane component
EQK04_RS08605	small acid-soluble spore protein O && -		EQK04_RS14235	1.55322	iron-containing alcohol dehydrogenase && PF00465:Iron-containing alcohol dehydrogenase
EQK04_RS03645	DoxX family protein && PF07681:DoxX		EQK04_RS11245	1.8029	phosphate ABC transporter ATP-binding protein PstB && PF00005:ABC transporter
EQK04_RS13145	putative sporulation protein YtxC && PF08812:YtxC-like family		EQK04_RS09400	-1.40343	squalene--hopene cyclase && PF13249:Squalene-hopene cyclase N-terminal domain|PF13243:Squalene-hopene cyclase C-terminal domain
EQK04_RS13285	hypothetical protein && -		EQK04_RS03220	-1.44122	transcription factor complex && PF01371:Trp repressor protein
EQK04_RS07850	chemotaxis protein CheA && PF02518:Histidine kinase-, DNA gyrase B-, and HSP90-like ATPase|PF01584:CheW-like domain|PF02895:Signal transducing histidine kinase, homodimeric domain|PF01627:Hpt domain|PF07194:P2 response regulator binding domain		EQK04_RS12615	-2.8182	transposase && PF14449:Pre-toxin TG|PF15542:Bacterial toxin 50|PF04740:LXG domain of WXG superfamily
EQK04_RS16875	flagellar hook-basal body protein && PF00460:Flagella basal body rod protein|PF06429:Flagellar basal body rod FlgEFG protein C-terminal		EQK04_RS17140	1.76303	hypothetical protein && -
EQK04_RS01220	iron-containing alcohol dehydrogenase family protein && PF00465:Iron-containing alcohol dehydrogenase		EQK04_RS00115	1.48568	Veg family protein && -
EQK04_RS05395	hypothetical protein && -		EQK04_RS03215	-1.43335	amidohydrolase family protein && PF01979:Amidohydrolase family|PF13382:Adenine deaminase C-terminal domain
EQK04_RS05445	peptide-binding protein && PF00496:Bacterial extracellular solute-binding proteins, family 5 Middle		EQK04_RS08840	2.56404	alpha-glucosidase/alpha-galactosidase && PF11975:Family 4 glycosyl hydrolase C-terminal domain|PF02056:Family 4 glycosyl hydrolase
EQK04_RS18990	NAD(P)H:quinone oxidoreductase && PF03358:NADPH-dependent FMN reductase		EQK04_RS10340	-1.60509	cytochrome c biogenesis protein ResB && PF05140:ResB-like family
EQK04_RS10170	hypothetical protein && -		EQK04_RS17780	-1.99889	anti-repressor SinI family protein && -
EQK04_RS01280	PTS fructose transporter subunit IIC && PF02378:Phosphotransferase system, EIIC		EQK04_RS16220	1.57375	hypothetical protein && -
EQK04_RS02155	transcription antiterminator && PF00874:PRD domain|PF08279:HTH domain|PF00359:Phosphoenolpyruvate-dependent sugar phosphotransferase system, EIIA 2		EQK04_RS15805	-1.66599	type I glyceraldehyde-3-phosphate dehydrogenase && PF00044:Glyceraldehyde 3-phosphate dehydrogenase, NAD binding domain|PF02800:Glyceraldehyde 3-phosphate dehydrogenase, C-terminal domain
EQK04_RS10360	spore maturation protein a && PF07670:Nucleoside recognition		EQK04_RS08330	-1.67029	type I glutamate--ammonia ligase && PF00120:Glutamine synthetase, catalytic domain|PF03951:Glutamine synthetase, beta-Grasp domain
EQK04_RS09595	N-acylneuraminate cytidylyltransferase && PF02348:Cytidylyltransferase		EQK04_RS08855	2.66916	ABC transporter substrate-binding protein && PF01547:Bacterial extracellular solute-binding protein
EQK04_RS04090	hypothetical protein && -		EQK04_RS09565	1.61916	lysine 2%2C3-aminomutase && PF04055:Radical SAM superfamily|PF12544:Lysine-2,3-aminomutase
EQK04_RS18010	heme oxygenase && PF00005:ABC transporter|PF03992:Antibiotic biosynthesis monooxygenase		EQK04_RS05870	-2.12312	NAD(P)-dependent alcohol dehydrogenase && PF00107:Zinc-binding dehydrogenase|PF08240:Alcohol dehydrogenase GroES-like domain
EQK04_RS12555	DUF1232 domain-containing protein && PF06803:Protein of unknown function (DUF1232)
EQK04_RS08040	aspartate kinase && PF00696:Amino acid kinase family|PF13840:ACT domain
EQK04_RS11830	DUF2750 domain-containing protein && PF11042:Protein of unknown function (DUF2750)
EQK04_RS01615	LysE family translocator && PF01810:LysE type translocator
EQK04_RS07955	transcription termination factor NusA && PF00575:S1 RNA binding domain|PF08529:NusA N-terminal domain|PF13184:NusA-like KH domain
EQK04_RS05655	spore coat protein && PF07552:Spore Coat Protein X and V domain
EQK04_RS03140	phosphoribosylformylglycinamidine synthase subunit PurQ && PF13507:CobB/CobQ-like glutamine amidotransferase domain
EQK04_RS04430	cold shock-like protein CspB && -
EQK04_RS16610	N-acetylglucosaminidase && PF01832:Mannosyl-glycoprotein endo-beta-N-acetylglucosaminidase|PF08239:Bacterial SH3 domain
EQK04_RS10840	thiamine pyrophosphate-dependent dehydrogenase E1 component subunit alpha && PF00676:Dehydrogenase E1 component
EQK04_RS07835	flagellar biosynthesis protein FlhF && PF00448:SRP54-type protein, GTPase domain
EQK04_RS01290	PTS sugar transporter subunit IIA && PF00359:Phosphoenolpyruvate-dependent sugar phosphotransferase system, EIIA 2
EQK04_RS05455	ABC transporter permease && PF00528:Binding-protein-dependent transport system inner membrane component|PF12911:N-terminal TM domain of oligopeptide transport permease C
EQK04_RS07000	PhoH family protein && PF02562:PhoH-like protein|PF13638:PIN domain
EQK04_RS02160	class I SAM-dependent methyltransferase && PF13649:Methyltransferase domain
EQK04_RS09665	sigma 54-interacting transcriptional regulator && PF14532:Sigma-54 interaction domain
EQK04_RS15380	DUF4097 domain-containing protein && PF13349:Putative adhesin
EQK04_RS12650	glutamate racemase && PF01177:Asp/Glu/Hydantoin racemase
EQK04_RS11340	DUF2624 domain-containing protein && -
EQK04_RS18625	MFS transporter && PF07690:Major Facilitator Superfamily
EQK04_RS04685	universal stress protein && PF00582:Universal stress protein family
EQK04_RS10890	SpoIVB peptidase && PF00595:PDZ domain (Also known as DHR or GLGF)|PF05580:SpoIVB peptidase S55
EQK04_RS01845	non-ribosomal peptide synthetase && PF13193:AMP-binding enzyme C-terminal domain|PF00501:AMP-binding enzyme|PF00975:Thioesterase domain|PF00668:Condensation domain|PF00550:Phosphopantetheine attachment site|PF08659:KR domain
EQK04_RS08180	outer spore coat protein CotE && PF10628:Outer spore coat protein E (CotE)
EQK04_RS06085	ABC transporter ATP-binding protein && PF00005:ABC transporter|PF08352:Oligopeptide/dipeptide transporter, C-terminal region
EQK04_RS15755	GNAT family N-acetyltransferase && PF00583:Acetyltransferase (GNAT) family
EQK04_RS02945	carboxymuconolactone decarboxylase family protein && PF02627:Carboxymuconolactone decarboxylase family
EQK04_RS05265	methionine synthase && PF02607:B12 binding domain|PF02310:B12 binding domain|PF02574:Homocysteine S-methyltransferase|PF02965:Vitamin B12 dependent methionine synthase, activation domain|PF00809:Pterin binding enzyme
EQK04_RS18100	glycoside hydrolase family 1 protein && PF00232:Glycosyl hydrolase family 1
EQK04_RS04915	YhgE/Pip domain-containing protein && PF12698:ABC-2 family transporter protein
EQK04_RS09115	LLM class flavin-dependent oxidoreductase && PF00296:Luciferase-like monooxygenase
EQK04_RS01450	ATP-binding cassette domain-containing protein && PF00005:ABC transporter
EQK04_RS16370	methyl-accepting chemotaxis protein && PF00015:Methyl-accepting chemotaxis protein (MCP) signalling domain|PF00672:HAMP domain
EQK04_RS05590	thiaminase II && PF03070:TENA/THI-4/PQQC family
EQK04_RS17690	hypothetical protein && -
EQK04_RS01060	circular bacteriocin%2C circularin A/uberolysin family && PF09221:Bacteriocin class IId cyclical uberolysin-like
EQK04_RS07290	PTS glucitol/sorbitol transporter subunit IIC && PF03608:PTS system enzyme II sorbitol-specific factor
EQK04_RS00510	class I SAM-dependent methyltransferase && PF05175:Methyltransferase small domain
EQK04_RS03130	phosphoribosylaminoimidazolesuccinocarboxamide synthase && PF01259:SAICAR synthetase
EQK04_RS14550	hypothetical protein && -
EQK04_RS17565	dTDP-glucose 4%2C6-dehydratase && PF16363:GDP-mannose 4,6 dehydratase
EQK04_RS08975	aldehyde dehydrogenase family protein && PF00171:Aldehyde dehydrogenase family
EQK04_RS11630	sporulation histidine kinase inhibitor Sda && -
EQK04_RS05195	squalene/phytoene synthase family protein && PF00494:Squalene/phytoene synthase
EQK04_RS07830	flagellar biosynthesis protein FlhA && PF00771:FHIPEP family
EQK04_RS02250	pyruvate oxidase && PF02775:Thiamine pyrophosphate enzyme, C-terminal TPP binding domain|PF02776:Thiamine pyrophosphate enzyme, N-terminal TPP binding domain|PF00205:Thiamine pyrophosphate enzyme, central domain
EQK04_RS12915	phage replisome organizer N-terminal domain-containing protein && PF09681:N-terminal phage replisome organiser (Phage_rep_org_N)|PF09524:Conserved phage C-terminus (Phg_2220_C)
EQK04_RS06025	dihydrolipoyl dehydrogenase && PF02852:Pyridine nucleotide-disulphide oxidoreductase, dimerisation domain|PF07992:Pyridine nucleotide-disulphide oxidoreductase
EQK04_RS06080	ABC transporter permease && PF00528:Binding-protein-dependent transport system inner membrane component|PF12911:N-terminal TM domain of oligopeptide transport permease C
EQK04_RS15350	endospore germination permease && PF03845:Spore germination protein
EQK04_RS17005	OFA family MFS transporter && PF07690:Major Facilitator Superfamily
EQK04_RS09160	nitrate reductase && PF04879:Molybdopterin oxidoreductase Fe4S4 domain|PF01568:Molydopterin dinucleotide binding domain|PF00384:Molybdopterin oxidoreductase
EQK04_RS12490	ATP-dependent protease LonB && PF05362:Lon protease (S16) C-terminal proteolytic domain|PF00004:ATPase family associated with various cellular activities (AAA)
EQK04_RS09030	family 10 glycosylhydrolase && PF02638:Glycosyl hydrolase-like 10
EQK04_RS09520	- && PF00665:Integrase core domain|PF13276:HTH-like domain
EQK04_RS12425	LysM peptidoglycan-binding domain-containing protein && PF01476:LysM domain
EQK04_RS06980	translational GTPase TypA && PF00679:Elongation factor G C-terminus|PF14492:Elongation Factor G, domain II|PF03144:Elongation factor Tu domain 2|PF00009:Elongation factor Tu GTP binding domain
EQK04_RS09885	NADH-dependent flavin oxidoreductase && PF00724:NADH:flavin oxidoreductase / NADH oxidase family
EQK04_RS10500	D-alanyl-D-alanine carboxypeptidase && PF00768:D-alanyl-D-alanine carboxypeptidase|PF07943:Penicillin-binding protein 5, C-terminal domain
EQK04_RS11840	hypothetical protein && -
EQK04_RS01455	ABC transporter permease && PF12679:ABC-2 family transporter protein
EQK04_RS13005	alpha-N-arabinofuranosidase && PF06964:Alpha-L-arabinofuranosidase C-terminal domain
EQK04_RS02720	LLM class flavin-dependent oxidoreductase && PF00296:Luciferase-like monooxygenase
EQK04_RS11475	nodulation protein NfeD && PF01957:NfeD-like C-terminal, partner-binding|PF01972:Serine dehydrogenase proteinase
EQK04_RS16635	response regulator && PF12833:Helix-turn-helix domain|PF00072:Response regulator receiver domain
EQK04_RS11090	signal peptidase I && PF00717:Peptidase S24-like
EQK04_RS08035	aspartate-semialdehyde dehydrogenase && PF01118:Semialdehyde dehydrogenase, NAD binding domain|PF02774:Semialdehyde dehydrogenase, dimerisation domain
EQK04_RS12445	hydroxymethylbilane synthase && PF01379:Porphobilinogen deaminase, dipyromethane cofactor binding domain|PF03900:Porphobilinogen deaminase, C-terminal domain
EQK04_RS18095	PTS sugar transporter subunit IIB && PF02302:PTS system, Lactose/Cellobiose specific IIB subunit
EQK04_RS00020	5-bromo-4-chloroindolyl phosphate hydrolysis family protein && PF10112:5-bromo-4-chloroindolyl phosphate hydrolysis protein
EQK04_RS01125	helix-turn-helix domain-containing protein && PF12840:Helix-turn-helix domain
EQK04_RS07080	CAP domain-containing protein && PF00188:Cysteine-rich secretory protein family|PF14504:CAP-associated N-terminal
EQK04_RS12250	intercompartmental signaling factor BofC && PF08977:Bypass of Forespore C, N terminal|PF08955:BofC C-terminal domain
EQK04_RS04980	SDR family oxidoreductase && PF13561:Enoyl-(Acyl carrier protein) reductase
EQK04_RS10845	dihydrolipoyl dehydrogenase && PF07992:Pyridine nucleotide-disulphide oxidoreductase|PF02852:Pyridine nucleotide-disulphide oxidoreductase, dimerisation domain
EQK04_RS10185	ribosome biogenesis GTPase Der && PF01926:50S ribosome-binding GTPase|PF14714:KH-domain-like of EngA bacterial GTPase enzymes, C-terminal
EQK04_RS10695	ribonuclease Z && PF12706:Beta-lactamase superfamily domain
EQK04_RS05995	PTS sugar transporter subunit IIB && -
EQK04_RS03405	DUF3900 domain-containing protein && PF13039:Protein of unknown function (DUF3900)|PF13037:Domain of unknown function (DUF3898)
EQK04_RS16095	tetratricopeptide repeat protein && PF14559:Tetratricopeptide repeat
EQK04_RS15300	YusW family protein && PF14039:YusW-like protein
EQK04_RS19040	hypothetical protein && -
EQK04_RS07010	glutaminase A && PF04960:Glutaminase
EQK04_RS10310	peptidoglycan DD-metalloendopeptidase family protein && PF01476:LysM domain|PF01551:Peptidase family M23
EQK04_RS06000	hypothetical protein && -
EQK04_RS06480	polysaccharide biosynthesis protein && PF01943:Polysaccharide biosynthesis protein
EQK04_RS16680	spore germination protein && PF03323:Bacillus/Clostridium GerA spore germination protein
EQK04_RS18450	DUF2974 domain-containing protein && -
EQK04_RS10735	SDR family oxidoreductase && PF13561:Enoyl-(Acyl carrier protein) reductase
EQK04_RS05600	glycine oxidase ThiO && PF01266:FAD dependent oxidoreductase
EQK04_RS14540	hemolysin family protein && PF03471:Transporter associated domain|PF01595:Domain of unknown function DUF21|PF00571:CBS domain
EQK04_RS14470	hypothetical protein && -
EQK04_RS09510	class I SAM-dependent methyltransferase && PF08241:Methyltransferase domain
EQK04_RS11345	deoxyribonuclease IV && PF01261:Xylose isomerase-like TIM barrel
EQK04_RS11100	DUF3889 domain-containing protein && PF13028:Protein of unknown function (DUF3889)
EQK04_RS05305	proteinase inhibitor && PF12690:Intracellular proteinase inhibitor
EQK04_RS15815	amino acid permease && PF00324:Amino acid permease
EQK04_RS16270	HAMP domain-containing protein && PF02518:Histidine kinase-, DNA gyrase B-, and HSP90-like ATPase|PF00512:His Kinase A (phospho-acceptor) domain
EQK04_RS12655	MarR family transcriptional regulator && PF01047:MarR family
EQK04_RS18680	6-phospho-beta-glucosidase BglA && PF00232:Glycosyl hydrolase family 1
EQK04_RS03780	delta-lactam-biosynthetic de-N-acetylase && PF01522:Polysaccharide deacetylase
EQK04_RS08950	MurR/RpiR family transcriptional regulator && PF01380:SIS domain|PF01418:Helix-turn-helix domain, rpiR family
EQK04_RS17615	spore coat protein GerQ && PF09671:Spore coat protein (Spore_GerQ)
EQK04_RS04910	TetR/AcrR family transcriptional regulator && PF00440:Bacterial regulatory proteins, tetR family
EQK04_RS03415	glucose-1-phosphate cytidylyltransferase && PF00483:Nucleotidyl transferase
EQK04_RS18870	peroxiredoxin family protein && PF00578:AhpC/TSA family
EQK04_RS11015	hypothetical protein && PF11085:Conserved membrane protein YqhR
EQK04_RS17120	manganese efflux pump MntP family protein && PF02659:Putative manganese efflux pump
EQK04_RS07810	flagellar type III secretion system pore protein FliP && PF00813:FliP family
EQK04_RS03230	FMN-binding glutamate synthase family protein && PF01645:Conserved region in glutamate synthase
EQK04_RS15035	YhcN/YlaJ family sporulation lipoprotein && PF09580:Sporulation lipoprotein YhcN/YlaJ (Spore_YhcN_YlaJ)
EQK04_RS12180	single-stranded-DNA-specific exonuclease RecJ && PF01368:DHH family|PF10141:Single-strand DNA-specific exonuclease, C terminal domain|PF02272:DHHA1 domain
EQK04_RS03950	zinc-binding alcohol dehydrogenase family protein && PF13602:Zinc-binding dehydrogenase|PF08240:Alcohol dehydrogenase GroES-like domain
EQK04_RS04775	enoyl-CoA hydratase && PF00378:Enoyl-CoA hydratase/isomerase
EQK04_RS11305	DUF308 domain-containing protein && -
EQK04_RS06625	L%2CD-transpeptidase family protein && PF03734:L,D-transpeptidase catalytic domain|PF01476:LysM domain
EQK04_RS08420	hypothetical protein && -
EQK04_RS18255	PRD domain-containing protein && PF03123:CAT RNA binding domain|PF00874:PRD domain
EQK04_RS02085	DUF2651 family protein && -
EQK04_RS01000	sporulation killing factor system integral membrane protein && -
EQK04_RS17965	NADP-specific glutamate dehydrogenase && PF02812:Glu/Leu/Phe/Val dehydrogenase, dimerisation domain|PF00208:Glutamate/Leucine/Phenylalanine/Valine dehydrogenase
EQK04_RS03375	6-phospho-beta-glucosidase LicH && PF11975:Family 4 glycosyl hydrolase C-terminal domain|PF02056:Family 4 glycosyl hydrolase
EQK04_RS11820	hypothetical protein && -
EQK04_RS04455	hypothetical protein && -
EQK04_RS14970	S9 family peptidase && PF00326:Prolyl oligopeptidase family
EQK04_RS05610	thiazole synthase && PF05690:Thiazole biosynthesis protein ThiG
EQK04_RS02860	twin-arginine translocase TatA/TatE family subunit && -
EQK04_RS16530	hypothetical protein && -
EQK04_RS17605	glycosyltransferase && PF00535:Glycosyl transferase family 2
EQK04_RS08205	hypothetical protein && -
EQK04_RS17705	LLM class flavin-dependent oxidoreductase && PF00296:Luciferase-like monooxygenase
EQK04_RS19185	D-alanyl-D-alanine carboxypeptidase && PF07943:Penicillin-binding protein 5, C-terminal domain|PF00768:D-alanyl-D-alanine carboxypeptidase
EQK04_RS05315	hypothetical protein && -
EQK04_RS05985	PTS sugar transporter subunit IIA && PF00359:Phosphoenolpyruvate-dependent sugar phosphotransferase system, EIIA 2
EQK04_RS14890	3D domain-containing protein && PF06725:3D domain
EQK04_RS14510	methyl-accepting chemotaxis protein && PF02743:Cache domain|PF00015:Methyl-accepting chemotaxis protein (MCP) signalling domain|PF00672:HAMP domain
EQK04_RS07855	chemotaxis protein CheW && PF01584:CheW-like domain
EQK04_RS06925	aminotransferase class I/II-fold pyridoxal phosphate-dependent enzyme && PF01276:Orn/Lys/Arg decarboxylase, major domain|PF03711:Orn/Lys/Arg decarboxylase, C-terminal domain
EQK04_RS01730	proline dehydrogenase && PF01619:Proline dehydrogenase
EQK04_RS18110	PTS transporter subunit EIIC && PF02378:Phosphotransferase system, EIIC
EQK04_RS11585	late competence protein ComER && PF14748:Pyrroline-5-carboxylate reductase dimerisation|PF03807:NADP oxidoreductase coenzyme F420-dependent
EQK04_RS17240	acyl-CoA dehydrogenase family protein && PF00441:Acyl-CoA dehydrogenase, C-terminal domain|PF02770:Acyl-CoA dehydrogenase, middle domain|PF02771:Acyl-CoA dehydrogenase, N-terminal domain
EQK04_RS15275	YuzL family protein && -
EQK04_RS17340	4-oxalocrotonate tautomerase && -
EQK04_RS10315	hypothetical protein && -
EQK04_RS16690	Ger(x)C family spore germination protein && PF05504:Spore germination B3/ GerAC like, C-terminal
EQK04_RS15345	spore germination protein && PF03323:Bacillus/Clostridium GerA spore germination protein
EQK04_RS10740	GRP family sugar transporter && PF06800:Sugar transport protein
EQK04_RS15775	ABC transporter ATP-binding protein && PF00005:ABC transporter
EQK04_RS16045	ribonuclease && PF00545:ribonuclease
EQK04_RS05595	thiazole tautomerase TenI && PF02581:Thiamine monophosphate synthase
EQK04_RS07205	UDP-N-acetylmuramoyl-L-alanine--D-glutamate ligase && PF02875:Mur ligase family, glutamate ligase domain|PF08245:Mur ligase middle domain
EQK04_RS13675	NCS2 family permease && PF00860:Permease family
EQK04_RS00975	RidA family protein && PF01042:Endoribonuclease L-PSP
EQK04_RS05450	ABC transporter permease && PF00528:Binding-protein-dependent transport system inner membrane component
EQK04_RS06705	YkuS family protein && -
EQK04_RS06010	pyruvate dehydrogenase (acetyl-transferring) E1 component subunit alpha && PF00676:Dehydrogenase E1 component
EQK04_RS03420	GDP-mannose 4%2C6-dehydratase && PF16363:GDP-mannose 4,6 dehydratase
EQK04_RS00025	toxic anion resistance protein && PF05816:Toxic anion resistance protein (TelA)
EQK04_RS01535	YceG family protein && PF14266:Putative component of 'biosynthetic module'
EQK04_RS14460	hypothetical protein && -
EQK04_RS06200	organic hydroperoxide resistance protein && PF02566:OsmC-like protein
EQK04_RS01895	cystine ABC transporter substrate-binding lipoprotein TcyA && PF00497:Bacterial extracellular solute-binding proteins, family 3
EQK04_RS13635	YtzH-like family protein && -
EQK04_RS05440	dipeptide ABC transporter ATP-binding protein && PF08352:Oligopeptide/dipeptide transporter, C-terminal region|PF00005:ABC transporter
EQK04_RS06485	TlpA family protein disulfide reductase && PF00578:AhpC/TSA family
EQK04_RS04280	histidine phosphatase family protein && PF00300:Histidine phosphatase superfamily (branch 1)
EQK04_RS18290	hypothetical protein && -
EQK04_RS03530	general stress protein && PF11181:Heat induced stress protein YflT
EQK04_RS16215	DUF4097 domain-containing protein && PF13349:Putative adhesin
EQK04_RS17075	F0F1 ATP synthase subunit B && PF00430:ATP synthase B/B' CF(0)
EQK04_RS06340	DUF421 domain-containing protein && PF04239:Protein of unknown function (DUF421)
EQK04_RS01880	YitT family protein && PF02588:Uncharacterised 5xTM membrane BCR, YitT family COG1284
EQK04_RS17030	UDP-N-acetylglucosamine 1-carboxyvinyltransferase && PF00275:EPSP synthase (3-phosphoshikimate 1-carboxyvinyltransferase)
EQK04_RS09840	ATP-dependent DNA helicase && PF13307:Helicase C-terminal domain
EQK04_RS08440	DUF2188 domain-containing protein && PF09954:Uncharacterized protein conserved in bacteria (DUF2188)
EQK04_RS05500	GNAT family N-acetyltransferase && PF13508:Acetyltransferase (GNAT) domain
EQK04_RS03125	adenylosuccinate lyase && PF10397:Adenylosuccinate lyase C-terminus|PF00206:Lyase
EQK04_RS13630	tRNA (guanosine(46)-N7)-methyltransferase TrmB && PF02390:Putative methyltransferase
EQK04_RS01600	HAD-IIB family hydrolase && PF05116:Sucrose-6F-phosphate phosphohydrolase
EQK04_RS05385	MFS transporter && PF07690:Major Facilitator Superfamily
EQK04_RS14690	2-hydroxycarboxylate transporter family protein && PF03390:2-hydroxycarboxylate transporter family
EQK04_RS09600	SDR family NAD(P)-dependent oxidoreductase && PF02719:Polysaccharide biosynthesis protein
EQK04_RS10665	MFS transporter && PF07690:Major Facilitator Superfamily
EQK04_RS10195	YIEGIA family protein && PF14045:YIEGIA protein
EQK04_RS03980	DUF393 domain-containing protein && PF04134:Protein of unknown function, DUF393
EQK04_RS01275	mannosylglycerate hydrolase && PF07748:Glycosyl hydrolases family 38 C-terminal domain|PF01074:Glycosyl hydrolases family 38 N-terminal domain|PF09261:Alpha mannosidase middle domain
EQK04_RS03655	LTA synthase family protein && PF00884:Sulfatase
EQK04_RS04290	hypothetical protein && -
EQK04_RS17595	DegT/DnrJ/EryC1/StrS family aminotransferase && PF01041:DegT/DnrJ/EryC1/StrS aminotransferase family
EQK04_RS18595	DUF4188 domain-containing protein && PF13826:Domain of unknown function (DUF4188)
EQK04_RS05505	transcriptional regulator SpxA && PF03960:ArsC family
EQK04_RS07300	PTS glucitol/sorbitol transporter subunit IIA && PF03829:PTS system glucitol/sorbitol-specific IIA component
EQK04_RS10320	RNA polymerase sigma factor SigX && PF04542:Sigma-70 region 2|PF08281:Sigma-70, region 4
EQK04_RS04835	YtxH domain-containing protein && PF12732:YtxH-like protein
EQK04_RS05900	flagellin Hag && PF00700:Bacterial flagellin C-terminal helical region|PF00669:Bacterial flagellin N-terminal helical region
EQK04_RS08010	insulinase family protein && PF05193:Peptidase M16 inactive domain|PF00675:Insulinase (Peptidase family M16)
EQK04_RS08805	PRD domain-containing protein && PF00874:PRD domain|PF03123:CAT RNA binding domain
EQK04_RS05615	thiazole biosynthesis adenylyltransferase ThiF && PF00899:ThiF family
EQK04_RS01250	glycoside hydrolase family 1 protein && PF00232:Glycosyl hydrolase family 1
EQK04_RS09475	germination protein GerT && -
EQK04_RS06015	alpha-ketoacid dehydrogenase subunit beta && PF02779:Transketolase, pyrimidine binding domain|PF02780:Transketolase, C-terminal domain
EQK04_RS14840	type VII secretion protein EssC && PF12538:DNA transporter|PF01580:FtsK/SpoIIIE family
EQK04_RS13795	DUF4257 domain-containing protein && PF14074:Protein of unknown function (DUF4257)
EQK04_RS16745	endospore germination permease && PF03845:Spore germination protein
EQK04_RS18265	chemotaxis protein && PF00015:Methyl-accepting chemotaxis protein (MCP) signalling domain
EQK04_RS04460	spore coat protein && PF07875:Coat F domain
EQK04_RS06160	hypothetical protein && -
EQK04_RS14950	NAD(P)/FAD-dependent oxidoreductase && PF07992:Pyridine nucleotide-disulphide oxidoreductase
EQK04_RS16640	histidine kinase && PF02518:Histidine kinase-, DNA gyrase B-, and HSP90-like ATPase|PF06580:Histidine kinase|PF00672:HAMP domain
EQK04_RS04815	YjcZ family sporulation protein && -
EQK04_RS19245	signal recognition particle sRNA large type && -
EQK04_RS04750	coproporphyrinogen III oxidase && PF04055:Radical SAM superfamily
EQK04_RS08600	small acid-soluble spore protein P && -
EQK04_RS01375	quercetin 2%2C3-dioxygenase && PF07883:Cupin domain
EQK04_RS00495	50S ribosomal protein L1 && PF00687:Ribosomal protein L1p/L10e family
EQK04_RS17260	cardiolipin synthase && PF13091:PLD-like domain
EQK04_RS16265	response regulator transcription factor && PF00486:Transcriptional regulatory protein, C terminal|PF00072:Response regulator receiver domain
EQK04_RS09780	hypothetical protein && -
EQK04_RS06425	flagellar motor stator protein MotA && PF01618:MotA/TolQ/ExbB proton channel family
EQK04_RS15475	glucuronate isomerase && PF02614:Glucuronate isomerase
EQK04_RS03650	YjgB family protein && PF14172:Domain of unknown function (DUF4309)
EQK04_RS09210	glutamate-5-semialdehyde dehydrogenase && PF00171:Aldehyde dehydrogenase family
EQK04_RS10680	NADPH dehydrogenase NamA && PF00724:NADH:flavin oxidoreductase / NADH oxidase family
EQK04_RS10685	alpha/beta fold hydrolase && PF00561:alpha/beta hydrolase fold
EQK04_RS15320	HAMP domain-containing histidine kinase && PF00672:HAMP domain|PF02518:Histidine kinase-, DNA gyrase B-, and HSP90-like ATPase|PF00512:His Kinase A (phospho-acceptor) domain
EQK04_RS16375	hypothetical protein && -
EQK04_RS04560	hypothetical protein && -
EQK04_RS17710	oxygen-insensitive NADPH nitroreductase && PF00881:Nitroreductase family
EQK04_RS17080	F0F1 ATP synthase subunit C && -
EQK04_RS17255	4Fe-4S dicluster domain-containing protein && PF13183:4Fe-4S dicluster domain|PF02754:Cysteine-rich domain
EQK04_RS11855	BPU family class D beta-lactamase && PF00905:Penicillin binding protein transpeptidase domain
EQK04_RS03100	hypothetical protein && -
EQK04_RS02950	multicopper oxidase domain-containing protein && PF07731:Multicopper oxidase|PF00394:Multicopper oxidase|PF07732:Multicopper oxidase
EQK04_RS10415	hypothetical protein && -
EQK04_RS03615	MOSC domain-containing protein && PF03473:MOSC domain
EQK04_RS17960	hypothetical protein && -
EQK04_RS07720	flagellar basal body rod protein FlgB && PF00460:Flagella basal body rod protein
EQK04_RS08495	DUF421 domain-containing protein && PF04239:Protein of unknown function (DUF421)
EQK04_RS13530	acetate--CoA ligase && PF00501:AMP-binding enzyme|PF13193:AMP-binding enzyme C-terminal domain
EQK04_RS03635	N-acetylglucosamine-specific PTS transporter subunit IIBC && PF00367:phosphotransferase system, EIIB|PF02378:Phosphotransferase system, EIIC
EQK04_RS03945	hypothetical protein && -
EQK04_RS11720	hypothetical protein && -
EQK04_RS09805	hypothetical protein && PF04140:Isoprenylcysteine carboxyl methyltransferase (ICMT) family
EQK04_RS08185	DNA mismatch repair protein MutS && PF05192:MutS domain III|PF01624:MutS domain I|PF00488:MutS domain V|PF05190:MutS family domain IV|PF05188:MutS domain II
EQK04_RS09450	MATE family efflux transporter && PF01554:MatE
EQK04_RS15210	carboxymuconolactone decarboxylase family protein && PF02627:Carboxymuconolactone decarboxylase family
EQK04_RS07195	UDP-N-acetylmuramoyl-L-alanyl-D-glutamate--2%2C6-diaminopimelate ligase && PF01225:Mur ligase family, catalytic domain|PF02875:Mur ligase family, glutamate ligase domain|PF08245:Mur ligase middle domain
EQK04_RS18485	sugar ABC transporter permease && PF00528:Binding-protein-dependent transport system inner membrane component
EQK04_RS12420	spore coat protein YsxE && -
EQK04_RS17085	F0F1 ATP synthase subunit A && PF00119:ATP synthase A chain
EQK04_RS14520	protein-glutamine gamma-glutamyltransferase && -
EQK04_RS00950	ABC transporter ATP-binding protein && PF13732:Domain of unknown function (DUF4162)|PF00005:ABC transporter
EQK04_RS14065	TraR/DksA C4-type zinc finger protein && PF01258:Prokaryotic dksA/traR C4-type zinc finger
EQK04_RS11085	SipW-dependent-type signal peptide-containing protein && PF12389:Camelysin metallo-endopeptidase
EQK04_RS06070	M55 family metallopeptidase && PF04951:D-aminopeptidase
EQK04_RS01245	beta-glucoside-specific PTS transporter subunit IIABC && PF02378:Phosphotransferase system, EIIC|PF00358:phosphoenolpyruvate-dependent sugar phosphotransferase system, EIIA 1|PF00367:phosphotransferase system, EIIB
EQK04_RS17895	GTP pyrophosphokinase family protein && PF04607:Region found in RelA / SpoT proteins
EQK04_RS16685	GerAB/ArcD/ProY family transporter && PF03845:Spore germination protein
EQK04_RS19020	single-stranded DNA-binding protein SsbA && PF00436:Single-strand binding protein family
EQK04_RS17055	F0F1 ATP synthase subunit beta && PF00006:ATP synthase alpha/beta family, nucleotide-binding domain|PF02874:ATP synthase alpha/beta family, beta-barrel domain
EQK04_RS16670	5-dehydro-4-deoxy-D-glucuronate isomerase && PF04962:KduI/IolB family
EQK04_RS15045	M23 family metallopeptidase && PF01551:Peptidase family M23
EQK04_RS14795	spore germination protein && -
EQK04_RS11885	manganese catalase family protein && PF05067:Manganese containing catalase
EQK04_RS17925	hypothetical protein && -
EQK04_RS00140	septation regulator SpoVG && -
EQK04_RS05620	bifunctional hydroxymethylpyrimidine kinase/phosphomethylpyrimidine kinase && PF08543:Phosphomethylpyrimidine kinase
EQK04_RS17815	DUF485 domain-containing protein && PF04341:Protein of unknown function, DUF485
EQK04_RS18115	BglG family transcription antiterminator && PF05043:Mga helix-turn-helix domain|PF00874:PRD domain|PF08279:HTH domain|PF00359:Phosphoenolpyruvate-dependent sugar phosphotransferase system, EIIA 2|PF02302:PTS system, Lactose/Cellobiose specific IIB subunit
EQK04_RS15315	response regulator transcription factor && PF00486:Transcriptional regulatory protein, C terminal|PF00072:Response regulator receiver domain
EQK04_RS03460	hypothetical protein && -
EQK04_RS10655	hypothetical protein && -
EQK04_RS10660	DinB family protein && PF12867:DinB superfamily
EQK04_RS16250	TetR/AcrR family transcriptional regulator && PF00440:Bacterial regulatory proteins, tetR family
EQK04_RS17265	UV DNA damage repair endonuclease UvsE && PF03851:UV-endonuclease UvdE
EQK04_RS05665	hypothetical protein && -
EQK04_RS14995	spore coat protein YutH && -
EQK04_RS03210	DUF2892 domain-containing protein && -
EQK04_RS16645	sugar-binding protein && PF13407:Periplasmic binding protein domain
EQK04_RS03905	rhamnogalacturonan acetylesterase && PF13472:GDSL-like Lipase/Acylhydrolase family
EQK04_RS15060	sporulation protein YunB && PF09560:Sporulation protein YunB (Spo_YunB)
EQK04_RS13575	UDP-N-acetylmuramate--L-alanine ligase && PF02875:Mur ligase family, glutamate ligase domain|PF08245:Mur ligase middle domain|PF01225:Mur ligase family, catalytic domain
EQK04_RS05990	PTS galactitol transporter subunit IIC && PF03611:PTS system sugar-specific permease component
EQK04_RS06020	2-oxo acid dehydrogenase subunit E2 && PF02817:e3 binding domain|PF00364:Biotin-requiring enzyme|PF00198:2-oxoacid dehydrogenases acyltransferase (catalytic domain)
EQK04_RS09745	AIM24 family protein && PF01987:Mitochondrial biogenesis AIM24
EQK04_RS03665	methyl-accepting chemotaxis protein && PF00015:Methyl-accepting chemotaxis protein (MCP) signalling domain|PF00672:HAMP domain
EQK04_RS14815	alpha/beta hydrolase && PF07819:PGAP1-like protein
EQK04_RS07805	flagella biosynthesis regulatory protein FliZ && PF04347:Flagellar biosynthesis protein, FliO
EQK04_RS00505	50S ribosomal protein L7/L12 && PF16320:Ribosomal protein L7/L12 dimerisation domain|PF00542:Ribosomal protein L7/L12 C-terminal domain
EQK04_RS06995	YhcN/YlaJ family sporulation lipoprotein && PF09580:Sporulation lipoprotein YhcN/YlaJ (Spore_YhcN_YlaJ)
EQK04_RS03235	hypothetical protein && -
EQK04_RS08435	Ku protein && PF02735:Ku70/Ku80 beta-barrel domain
EQK04_RS16625	sugar ABC transporter permease && PF00528:Binding-protein-dependent transport system inner membrane component
EQK04_RS08910	hypothetical protein && -
EQK04_RS10230	flagellar brake domain-containing protein && PF07238:PilZ domain|PF12945:Flagellar protein YcgR
EQK04_RS05670	YjcZ family sporulation protein && -
EQK04_RS11185	M14 family metallocarboxypeptidase && PF00246:Zinc carboxypeptidase
EQK04_RS12270	phosphomethylpyrimidine synthase ThiC && PF01964:Radical SAM ThiC family|PF13667:ThiC-associated domain
EQK04_RS09810	chalcone synthase && PF02797:Chalcone and stilbene synthases, C-terminal domain|PF00195:Chalcone and stilbene synthases, N-terminal domain
EQK04_RS17985	pectate lyase && PF00544:Pectate lyase
EQK04_RS08915	EndoU domain-containing protein && PF04740:LXG domain of WXG superfamily|PF14436:Bacterial EndoU nuclease|PF14449:Pre-toxin TG
EQK04_RS06005	alcohol dehydrogenase catalytic domain-containing protein && PF08240:Alcohol dehydrogenase GroES-like domain|PF00107:Zinc-binding dehydrogenase
EQK04_RS08935	fructose PTS transporter subunit IIA && PF00359:Phosphoenolpyruvate-dependent sugar phosphotransferase system, EIIA 2
EQK04_RS13775	carbohydrate ABC transporter permease && PF00528:Binding-protein-dependent transport system inner membrane component
EQK04_RS02295	GlsB/YeaQ/YmgE family stress response membrane protein && -
EQK04_RS17065	F0F1 ATP synthase subunit alpha && PF02874:ATP synthase alpha/beta family, beta-barrel domain|PF00306:ATP synthase alpha/beta chain, C terminal domain|PF00006:ATP synthase alpha/beta family, nucleotide-binding domain
EQK04_RS07280	NAD(P)-binding protein && PF08666:SAF domain|PF01113:Dihydrodipicolinate reductase, N-terminus
EQK04_RS14580	iron-containing alcohol dehydrogenase && PF00465:Iron-containing alcohol dehydrogenase
EQK04_RS17555	dTDP-4-dehydrorhamnose 3%2C5-epimerase family protein && PF00908:dTDP-4-dehydrorhamnose 3,5-epimerase
EQK04_RS12065	AI-2E family transporter && PF01594:AI-2E family transporter
EQK04_RS18170	hypothetical protein && -
EQK04_RS02100	excalibur calcium-binding domain-containing protein && -
EQK04_RS08075	MFS transporter && PF07690:Major Facilitator Superfamily
EQK04_RS06590	chemotaxis protein && PF01584:CheW-like domain|PF00072:Response regulator receiver domain
EQK04_RS15245	YusG family protein && -
EQK04_RS18130	YwqI/YxiC family protein && -
EQK04_RS07950	ribosome maturation factor RimP && PF02576:RimP N-terminal domain|PF17384:RimP C-terminal SH3 domain
EQK04_RS04415	DHA2 family efflux MFS transporter permease subunit && PF07690:Major Facilitator Superfamily
EQK04_RS07780	flagellar FlbD family protein && -
EQK04_RS04585	SpoVR family protein && PF04293:SpoVR like protein
EQK04_RS05470	peptide ABC transporter substrate-binding protein && PF00496:Bacterial extracellular solute-binding proteins, family 5 Middle
EQK04_RS09535	hypothetical protein && -
EQK04_RS05155	CotH kinase family protein && PF08757:CotH kinase protein
EQK04_RS13090	carbon starvation protein CstA && PF13722:5TM C-terminal transporter carbon starvation CstA|PF02554:Carbon starvation protein CstA
EQK04_RS04975	FAD-dependent oxidoreductase && PF00355:Rieske [2Fe-2S] domain|PF01266:FAD dependent oxidoreductase
EQK04_RS03750	YfkD famly protein && PF14167:YfkD-like protein
EQK04_RS14515	methyl-accepting chemotaxis protein && PF00015:Methyl-accepting chemotaxis protein (MCP) signalling domain|PF00672:HAMP domain|PF02743:Cache domain
EQK04_RS08955	phospholipase D family protein && PF13091:PLD-like domain
EQK04_RS17575	spore coat protein && -
EQK04_RS02755	O-methyltransferase && PF01596:O-methyltransferase
EQK04_RS04985	IDEAL domain-containing protein && -
EQK04_RS18425	MurR/RpiR family transcriptional regulator && PF01380:SIS domain|PF01418:Helix-turn-helix domain, rpiR family
EQK04_RS04420	flavodoxin family protein && PF03358:NADPH-dependent FMN reductase
EQK04_RS13620	NAD-dependent malic enzyme && PF00390:Malic enzyme, N-terminal domain|PF03949:Malic enzyme, NAD binding domain
EQK04_RS16620	carbohydrate ABC transporter permease && PF00528:Binding-protein-dependent transport system inner membrane component
EQK04_RS07200	phospho-N-acetylmuramoyl-pentapeptide-transferase && PF00953:Glycosyl transferase family 4
EQK04_RS01540	toxic anion resistance protein && PF05816:Toxic anion resistance protein (TelA)
EQK04_RS06655	ribonuclease H-like YkuK family protein && PF04308:Ribonuclease H-like
EQK04_RS04365	hypothetical protein && -
EQK04_RS17880	transporter substrate-binding domain-containing protein && PF00497:Bacterial extracellular solute-binding proteins, family 3
EQK04_RS14025	hypothetical protein && -
EQK04_RS03610	acylphosphatase && -
EQK04_RS16750	Ger(x)C family spore germination protein && PF05504:Spore germination B3/ GerAC like, C-terminal
EQK04_RS07295	PTS glucitol/sorbitol transporter subunit IIB && PF07663:Sorbitol phosphotransferase enzyme II C-terminus|PF03612:Sorbitol phosphotransferase enzyme II N-terminus
EQK04_RS00120	small%2C acid-soluble spore protein%2C alpha/beta type && -
EQK04_RS14560	YugN-like family protein && PF08868:YugN-like family
EQK04_RS01015	hypothetical protein && -
EQK04_RS17600	CDP-glycerol glycerophosphotransferase family protein && PF05159:Capsule polysaccharide biosynthesis protein
EQK04_RS15385	PspA/IM30 family protein && PF04012:PspA/IM30 family
EQK04_RS17585	N-acetylneuraminate synthase family protein && PF03102:NeuB family|PF08666:SAF domain
EQK04_RS03430	glycosyltransferase family 2 protein && PF00535:Glycosyl transferase family 2
EQK04_RS16310	S41 family peptidase && PF03572:Peptidase family S41|PF01471:Putative peptidoglycan binding domain|PF13180:PDZ domain
EQK04_RS03425	hypothetical protein && PF03407:Nucleotide-diphospho-sugar transferase
EQK04_RS13185	dephospho-CoA kinase && PF01121:Dephospho-CoA kinase
EQK04_RS17070	F0F1 ATP synthase subunit delta && PF00213:ATP synthase delta (OSCP) subunit
EQK04_RS15280	hypothetical protein && -
EQK04_RS01605	Gfo/Idh/MocA family oxidoreductase && PF02894:Oxidoreductase family, C-terminal alpha/beta domain|PF01408:Oxidoreductase family, NAD-binding Rossmann fold
EQK04_RS01005	HEAT repeat domain-containing protein && PF13646:HEAT repeats
EQK04_RS06420	flagellar motor protein MotB && PF00691:OmpA family|PF13677:Membrane MotB of proton-channel complex MotA/MotB
EQK04_RS01010	TlpA family protein disulfide reductase && PF13905:Thioredoxin-like
EQK04_RS06075	ABC transporter permease && PF00528:Binding-protein-dependent transport system inner membrane component
EQK04_RS13190	sporulation membrane protein YtaF && PF02659:Putative manganese efflux pump
EQK04_RS18175	hypothetical protein && -
EQK04_RS10670	radical SAM protein && PF04055:Radical SAM superfamily
EQK04_RS18480	sugar ABC transporter permease && PF00528:Binding-protein-dependent transport system inner membrane component
EQK04_RS15390	hypothetical protein && -
EQK04_RS07095	hypothetical protein && -
EQK04_RS12090	YrzQ family protein && -
EQK04_RS06650	DUF1797 family protein && -
EQK04_RS15780	hypothetical protein && -
EQK04_RS12210	DUF421 domain-containing protein && PF04239:Protein of unknown function (DUF421)
EQK04_RS04540	glycerol-3-phosphate dehydrogenase && PF01266:FAD dependent oxidoreductase|PF16901:C-terminal domain of alpha-glycerophosphate oxidase
EQK04_RS13770	extracellular solute-binding protein && PF01547:Bacterial extracellular solute-binding protein
EQK04_RS07755	flagellar biosynthesis chaperone FliJ && PF02050:Flagellar FliJ protein
EQK04_RS15260	acyl-CoA dehydrogenase family protein && PF02770:Acyl-CoA dehydrogenase, middle domain|PF02771:Acyl-CoA dehydrogenase, N-terminal domain|PF00441:Acyl-CoA dehydrogenase, C-terminal domain
EQK04_RS13860	sporulation protein && PF07070:SpoOM protein
EQK04_RS08490	metallophosphoesterase && PF13671:AAA domain|PF09511:RNA ligase|PF00149:Calcineurin-like phosphoesterase
EQK04_RS06595	hypothetical protein && PF14177:YkyB-like protein
EQK04_RS16740	spore germination protein && PF03323:Bacillus/Clostridium GerA spore germination protein
EQK04_RS12680	hypothetical protein && -
EQK04_RS18120	hypothetical protein && -
EQK04_RS12820	AAA family ATPase && PF13175:AAA ATPase domain
EQK04_RS00080	AbrB/MazE/SpoVT family DNA-binding domain-containing protein && -
EQK04_RS17570	NTP transferase domain-containing protein && PF00483:Nucleotidyl transferase
EQK04_RS04810	YjcZ family sporulation protein && -
EQK04_RS17820	cation acetate symporter && PF00474:Sodium:solute symporter family
EQK04_RS04450	YhcN/YlaJ family sporulation lipoprotein && PF09580:Sporulation lipoprotein YhcN/YlaJ (Spore_YhcN_YlaJ)
EQK04_RS11355	spore coat protein && PF14181:YqfQ-like protein
EQK04_RS17050	F0F1 ATP synthase subunit epsilon && PF00401:ATP synthase, Delta/Epsilon chain, long alpha-helix domain|PF02823:ATP synthase, Delta/Epsilon chain, beta-sandwich domain
EQK04_RS02575	glycoside hydrolase family 16 protein && PF00722:Glycosyl hydrolases family 16
EQK04_RS08020	YlmC/YmxH family sporulation protein && -
EQK04_RS04285	hypothetical protein && -
EQK04_RS06510	glucose-specific PTS transporter subunit IIBC && PF00367:phosphotransferase system, EIIB|PF02378:Phosphotransferase system, EIIC|PF00358:phosphoenolpyruvate-dependent sugar phosphotransferase system, EIIA 1
EQK04_RS16000	UDP-glucosyltransferase && PF00201:UDP-glucoronosyl and UDP-glucosyl transferase
EQK04_RS02095	VOC family protein && PF12681:Glyoxalase-like domain
EQK04_RS03585	M14 family metallocarboxypeptidase && PF00246:Zinc carboxypeptidase
EQK04_RS06320	alpha/beta-type small acid-soluble spore protein && -
EQK04_RS02090	hypothetical protein && -
EQK04_RS17215	CTP synthase (glutamine hydrolyzing) && PF06418:CTP synthase N-terminus|PF00117:Glutamine amidotransferase class-I
EQK04_RS14015	cytochrome d ubiquinol oxidase subunit II && PF02322:Cytochrome bd terminal oxidase subunit II
EQK04_RS07800	response regulator && PF00072:Response regulator receiver domain
EQK04_RS18565	PRD domain-containing protein && PF00874:PRD domain|PF03123:CAT RNA binding domain
EQK04_RS08930	class II fructose-bisphosphate aldolase && PF01116:Fructose-bisphosphate aldolase class-II
EQK04_RS17560	dTDP-4-dehydrorhamnose reductase && PF04321:RmlD substrate binding domain
EQK04_RS15650	diguanylate cyclase && PF16927:N-terminal 7TM region of histidine kinase|PF00990:Diguanylate cyclase, GGDEF domain
EQK04_RS04660	YhdX family protein && -
EQK04_RS17885	RapH N-terminal domain-containing protein && -
EQK04_RS17010	FdhF/YdeP family oxidoreductase && PF01568:Molydopterin dinucleotide binding domain|PF00384:Molybdopterin oxidoreductase
EQK04_RS17060	F0F1 ATP synthase subunit gamma && PF00231:ATP synthase
EQK04_RS08080	MMPL family transporter && PF03176:MMPL family
EQK04_RS04425	hypothetical protein && -
EQK04_RS04895	uroporphyrinogen decarboxylase && PF01208:Uroporphyrinogen decarboxylase (URO-D)
EQK04_RS16380	flagellar protein FliT && -
EQK04_RS00110	sporulation peptidase YabG && PF05582:YabG peptidase U57
EQK04_RS18495	beta-galactosidase && PF08532:Beta-galactosidase trimerisation domain|PF02449:Beta-galactosidase|PF08533:Beta-galactosidase C-terminal domain
EQK04_RS18920	prolyl oligopeptidase family serine peptidase && PF00756:Putative esterase
EQK04_RS17580	glycosyltransferase family protein && PF02348:Cytidylyltransferase
EQK04_RS18490	glycosyl hydrolase 53 family protein && PF07745:Glycosyl hydrolase family 53
EQK04_RS00790	hypothetical protein && -
EQK04_RS09590	glycosyltransferase && PF12996:DUF based on E. rectale Gene description (DUF3880)|PF13524:Glycosyl transferases group 1
EQK04_RS07740	flagellar motor switch protein FliG && PF14841:FliG middle domain|PF01706:FliG C-terminal domain|PF14842:FliG N-terminal domain
EQK04_RS07025	pyruvate carboxylase && PF00364:Biotin-requiring enzyme|PF02786:Carbamoyl-phosphate synthase L chain, ATP binding domain|PF00682:HMGL-like|PF02436:Conserved carboxylase domain|PF02785:Biotin carboxylase C-terminal domain|PF00289:Biotin carboxylase, N-terminal domain
EQK04_RS00955	ABC transporter permease subunit && PF12679:ABC-2 family transporter protein
EQK04_RS00500	50S ribosomal protein L10 && PF00466:Ribosomal protein L10
EQK04_RS17785	class I SAM-dependent methyltransferase && PF13489:Methyltransferase domain
EQK04_RS11935	formaldehyde dehydrogenase%2C glutathione-independent && PF00107:Zinc-binding dehydrogenase|PF08240:Alcohol dehydrogenase GroES-like domain
EQK04_RS17620	cupin domain-containing protein && PF00190:Cupin
EQK04_RS01090	glycerophosphodiester phosphodiesterase && PF03009:Glycerophosphoryl diester phosphodiesterase family
EQK04_RS01585	L-lactate permease && PF02652:L-lactate permease
EQK04_RS15065	DUF1805 domain-containing protein && PF08827:Domain of unknown function (DUF1805)
EQK04_RS13030	AMP-binding protein && PF13193:AMP-binding enzyme C-terminal domain|PF00501:AMP-binding enzyme
EQK04_RS02780	glutamate-aspartate/proton symporter GltP && PF00375:Sodium:dicarboxylate symporter family
EQK04_RS07760	MotE family protein && PF03448:MgtE intracellular N domain
EQK04_RS05160	hypothetical protein && -
EQK04_RS07745	flagellar assembly protein FliH && PF02108:Flagellar assembly protein FliH
EQK04_RS02750	CsbD family protein && -
EQK04_RS07795	flagellar motor switch phosphatase FliY && PF04509:CheC-like family|PF01052:Type III flagellar switch regulator (C-ring) FliN C-term
EQK04_RS16385	flagellar export chaperone FliS && PF02561:Flagellar protein FliS
EQK04_RS14505	methyl-accepting chemotaxis protein && PF00672:HAMP domain|PF00015:Methyl-accepting chemotaxis protein (MCP) signalling domain|PF02743:Cache domain
EQK04_RS15310	trypsin-like peptidase domain-containing protein && PF13180:PDZ domain|PF13365:Trypsin-like peptidase domain
EQK04_RS12095	hypothetical protein && -
EQK04_RS17590	GNAT family N-acetyltransferase && PF13673:Acetyltransferase (GNAT) domain
EQK04_RS04360	PqqD family peptide modification chaperone && PF05402:Coenzyme PQQ synthesis protein D (PqqD)
EQK04_RS02725	hypothetical protein && -
EQK04_RS09395	aldehyde dehydrogenase family protein && PF00171:Aldehyde dehydrogenase family
EQK04_RS16695	glycosyltransferase && PF00535:Glycosyl transferase family 2|PF13489:Methyltransferase domain
EQK04_RS17890	hypothetical protein && -
EQK04_RS00995	ABC transporter ATP-binding protein && PF00005:ABC transporter
EQK04_RS18475	extracellular solute-binding protein && PF13416:Bacterial extracellular solute-binding protein
EQK04_RS08110	DUF3243 domain-containing protein && -
EQK04_RS09150	nitrite reductase small subunit NirD && PF00355:Rieske [2Fe-2S] domain
EQK04_RS03435	glycosyl transferase && PF03407:Nucleotide-diphospho-sugar transferase
EQK04_RS14865	alanine dehydrogenase && PF05222:Alanine dehydrogenase/PNT, N-terminal domain|PF01262:Alanine dehydrogenase/PNT, C-terminal domain
EQK04_RS08535	hypothetical protein && -
EQK04_RS07735	flagellar M-ring protein FliF && PF08345:Flagellar M-ring protein C-terminal|PF01514:Secretory protein of YscJ/FliF family
EQK04_RS06645	manganese catalase family protein && PF05067:Manganese containing catalase
EQK04_RS02330	dicarboxylate/amino acid:cation symporter && PF00375:Sodium:dicarboxylate symporter family
EQK04_RS10235	germination protein YpeB && PF14620:YpeB sporulation
EQK04_RS13965	hypothetical protein && -
EQK04_RS07750	flagellar protein export ATPase FliI && PF00006:ATP synthase alpha/beta family, nucleotide-binding domain
EQK04_RS04905	protoporphyrinogen oxidase && PF01593:Flavin containing amine oxidoreductase
EQK04_RS13845	YtzC family protein && -
EQK04_RS08940	PTS fructose transporter subunit IIBC && PF02378:Phosphotransferase system, EIIC|PF02302:PTS system, Lactose/Cellobiose specific IIB subunit
EQK04_RS18580	hypothetical protein && -
EQK04_RS18570	glycoside hydrolase family 1 protein && PF00232:Glycosyl hydrolase family 1
EQK04_RS11655	RNA polymerase sporulation sigma factor SigK && PF04542:Sigma-70 region 2|PF04545:Sigma-70, region 4
EQK04_RS15285	spore coat protein && PF07875:Coat F domain
EQK04_RS14010	cytochrome ubiquinol oxidase subunit I && PF01654:Cytochrome bd terminal oxidase subunit I
EQK04_RS03695	multifunctional 2'%2C3'-cyclic-nucleotide 2'-phosphodiesterase/3'-nucleotidase/5'-nucleotidase && PF02872:5'-nucleotidase, C-terminal domain|PF00149:Calcineurin-like phosphoesterase
EQK04_RS16460	two-component system response regulator DegU && PF00072:Response regulator receiver domain|PF00196:Bacterial regulatory proteins, luxR family
EQK04_RS10240	spore cortex-lytic enzyme && PF01471:Putative peptidoglycan binding domain|PF07486:Cell Wall Hydrolase
EQK04_RS01475	cell wall hydrolase && PF07486:Cell Wall Hydrolase
EQK04_RS08405	DUF3992 domain-containing protein && PF13157:Protein of unknown function (DUF3992)
EQK04_RS06530	spore photoproduct lyase && -
EQK04_RS00175	stage V sporulation protein T && PF04014:Antidote-toxin recognition MazE, bacterial antitoxin|PF15714:Stage V sporulation protein T C-terminal, transcription factor
EQK04_RS01430	DUF4352 domain-containing protein && PF11611:Domain of unknown function (DUF4352)|PF17118:Domain of unknown function (DUF5105)
EQK04_RS12940	LuxR C-terminal-related transcriptional regulator && -
EQK04_RS07790	flagellar motor switch protein FliM && PF02154:Flagellar motor switch protein FliM|PF01052:Type III flagellar switch regulator (C-ring) FliN C-term
EQK04_RS01635	amino acid permease && PF00324:Amino acid permease
EQK04_RS18585	hypothetical protein && -
EQK04_RS04900	ferrochelatase && PF00762:Ferrochelatase
EQK04_RS09575	glycosyltransferase family 2 protein && PF00535:Glycosyl transferase family 2
EQK04_RS04535	glycerol kinase GlpK && PF02782:FGGY family of carbohydrate kinases, C-terminal domain|PF00370:FGGY family of carbohydrate kinases, N-terminal domain
EQK04_RS17790	glycosyltransferase family protein && PF13712:Glycosyltransferase like family
EQK04_RS06535	methyl-accepting chemotaxis protein && PF02743:Cache domain|PF00015:Methyl-accepting chemotaxis protein (MCP) signalling domain|PF00672:HAMP domain
EQK04_RS02040	copper resistance protein CopC && PF04234:CopC domain|PF05425:Copper resistance protein D
EQK04_RS08310	stage V sporulation protein K && PF00004:ATPase family associated with various cellular activities (AAA)
EQK04_RS09120	hypothetical protein && PF01391:Collagen triple helix repeat (20 copies)
EQK04_RS07785	flagellar basal body-associated protein FliL && PF03748:Flagellar basal body-associated protein FliL
EQK04_RS16630	ABC transporter substrate-binding protein && PF01547:Bacterial extracellular solute-binding protein
EQK04_RS05090	ferritin-like domain-containing protein && PF02915:Rubrerythrin
EQK04_RS02930	hypothetical protein && -
EQK04_RS06885	YjcZ family sporulation protein && -
EQK04_RS09585	hypothetical protein && -
EQK04_RS16245	phosphotransferase && PF00391:PEP-utilising enzyme, mobile domain|PF01326:Pyruvate phosphate dikinase, PEP/pyruvate binding domain
EQK04_RS07085	YlbD family protein && PF14071:Putative coat protein
EQK04_RS12280	YhcN/YlaJ family sporulation lipoprotein && PF09580:Sporulation lipoprotein YhcN/YlaJ (Spore_YhcN_YlaJ)
EQK04_RS07730	flagellar hook-basal body complex protein FliE && PF02049:Flagellar hook-basal body complex protein FliE
EQK04_RS14760	hypothetical protein && -
EQK04_RS13125	DUF4352 domain-containing protein && PF11611:Domain of unknown function (DUF4352)
EQK04_RS01095	glycerol-3-phosphate transporter && PF07690:Major Facilitator Superfamily
EQK04_RS01630	YqcI/YcgG family protein && PF08892:YqcI/YcgG family
EQK04_RS02615	type II asparaginase && PF00710:Asparaginase, N-terminal
EQK04_RS02030	NAD(P)H-dependent oxidoreductase && PF02525:Flavodoxin-like fold
EQK04_RS07725	flagellar basal body rod protein FlgC && PF00460:Flagella basal body rod protein|PF06429:Flagellar basal body rod FlgEFG protein C-terminal
EQK04_RS01580	L-lactate dehydrogenase && PF02866:lactate/malate dehydrogenase, alpha/beta C-terminal domain|PF00056:lactate/malate dehydrogenase, NAD binding domain
EQK04_RS09215	glutamate 5-kinase && PF01472:PUA domain|PF00696:Amino acid kinase family
EQK04_RS08825	glucuronoxylanase && -
EQK04_RS16390	flagellar hook-associated protein 2 && PF07195:Flagellar hook-associated protein 2 C-terminus|PF07196:Flagellin hook IN motif|PF02465:Flagellar hook-associated protein 2 N-terminus
EQK04_RS08225	S8 family peptidase && PF00082:Subtilase family
EQK04_RS01840	non-ribosomal peptide synthetase && PF13193:AMP-binding enzyme C-terminal domain|PF08659:KR domain|PF00550:Phosphopantetheine attachment site|PF00501:AMP-binding enzyme|PF00668:Condensation domain
EQK04_RS17740	cytochrome aa3 quinol oxidase subunit II && PF02790:Cytochrome C oxidase subunit II, transmembrane domain
EQK04_RS00990	CPBP family intramembrane metalloprotease && PF02517:CAAX protease self-immunity
EQK04_RS01380	MarR family transcriptional regulator && PF01047:MarR family
EQK04_RS14585	DUF378 domain-containing protein && -
EQK04_RS05260	hypothetical protein && -
EQK04_RS18575	beta-glucoside-specific PTS transporter subunit IIABC && PF00367:phosphotransferase system, EIIB|PF02378:Phosphotransferase system, EIIC|PF00358:phosphoenolpyruvate-dependent sugar phosphotransferase system, EIIA 1
EQK04_RS08305	N-acetylmuramoyl-L-alanine amidase && PF05036:Sporulation related domain|PF01520:N-acetylmuramoyl-L-alanine amidase
EQK04_RS04580	nitric oxide dioxygenase && PF00042:Globin|PF00970:Oxidoreductase FAD-binding domain|PF00175:Oxidoreductase NAD-binding domain
EQK04_RS14870	biotin transporter BioY && PF02632:BioY family
EQK04_RS17935	PTS lactose/cellobiose transporter subunit IIA && PF02255:PTS system, Lactose/Cellobiose specific IIA subunit
EQK04_RS17940	PTS cellobiose transporter subunit IIC && PF02378:Phosphotransferase system, EIIC
EQK04_RS03660	aspartate aminotransferase family protein && PF00282:Pyridoxal-dependent decarboxylase conserved domain
EQK04_RS18250	beta-glucoside-specific PTS transporter subunit IIABC && PF02378:Phosphotransferase system, EIIC|PF00367:phosphotransferase system, EIIB|PF00358:phosphoenolpyruvate-dependent sugar phosphotransferase system, EIIA 1
EQK04_RS09480	hypothetical protein && -
EQK04_RS02035	DUF1775 domain-containing protein && PF07987:Domain of unkown function (DUF1775)
EQK04_RS07765	flagellar hook-length control protein FliK && PF02120:Flagellar hook-length control protein FliK
EQK04_RS04355	hypothetical protein && -
EQK04_RS06215	S8 family peptidase && PF00082:Subtilase family
EQK04_RS05650	hypothetical protein && -
EQK04_RS09895	Hsp20/alpha crystallin family protein && -
EQK04_RS14855	WXG100 family type VII secretion target && -
EQK04_RS09155	nitrite reductase large subunit NirB && PF04324:BFD-like [2Fe-2S] binding domain|PF07992:Pyridine nucleotide-disulphide oxidoreductase|PF01077:Nitrite and sulphite reductase 4Fe-4S domain|PF03460:Nitrite/Sulfite reductase ferredoxin-like half domain
EQK04_RS01910	peptide MFS transporter && PF00854:POT family
EQK04_RS07775	flagellar basal body rod protein FlgG && PF00460:Flagella basal body rod protein|PF06429:Flagellar basal body rod FlgEFG protein C-terminal
EQK04_RS05645	spore coat protein && PF07552:Spore Coat Protein X and V domain
EQK04_RS08030	dipicolinate synthase subunit B && PF02441:Flavoprotein
EQK04_RS12415	hypothetical protein && -
EQK04_RS19290	hypothetical protein && PF01391:Collagen triple helix repeat (20 copies)
EQK04_RS02490	2-oxo acid dehydrogenase subunit E2 && PF00364:Biotin-requiring enzyme|PF00198:2-oxoacid dehydrogenases acyltransferase (catalytic domain)|PF02817:e3 binding domain
EQK04_RS05310	DUF3813 domain-containing protein && -
EQK04_RS07770	flagellar hook assembly protein FlgD && PF03963:Flagellar hook capping protein - N-terminal region
EQK04_RS17930	6-phospho-beta-glucosidase LicH && PF02056:Family 4 glycosyl hydrolase|PF11975:Family 4 glycosyl hydrolase C-terminal domain
EQK04_RS17945	PTS lichenan transporter subunit IIB && PF02302:PTS system, Lactose/Cellobiose specific IIB subunit
EQK04_RS13515	triacylglycerol lipase && PF01674:Lipase (class 2)
EQK04_RS18245	glycoside hydrolase family 1 protein && PF00232:Glycosyl hydrolase family 1
EQK04_RS08410	hypothetical protein && PF01391:Collagen triple helix repeat (20 copies)
EQK04_RS08200	DUF1016 domain-containing protein && -
EQK04_RS09220	pyrroline-5-carboxylate reductase && PF03807:NADP oxidoreductase coenzyme F420-dependent|PF14748:Pyrroline-5-carboxylate reductase dimerisation
EQK04_RS07945	cellulase family glycosylhydrolase && PF00150:Cellulase (glycosyl hydrolase family 5)
EQK04_RS17950	BglG family transcription antiterminator && PF05043:Mga helix-turn-helix domain|PF08279:HTH domain|PF00874:PRD domain|PF00359:Phosphoenolpyruvate-dependent sugar phosphotransferase system, EIIA 2
EQK04_RS07940	endo-1%2C4-beta-xylanase && PF00331:Glycosyl hydrolase family 10
EQK04_RS04530	aquaporin family protein && PF00230:Major intrinsic protein
EQK04_RS08025	dipicolinic acid synthetase subunit A && PF16924:Dipicolinate synthase subunit A N-terminal domain|PF01262:Alanine dehydrogenase/PNT, C-terminal domain
EQK04_RS13930	ABC transporter ATP-binding protein && PF00005:ABC transporter
EQK04_RS05635	spore coat protein && PF10612:Spore coat protein Z
EQK04_RS07090	YlbE-like family protein && -
EQK04_RS00985	sporulation killing factor system radical SAM maturase && PF04055:Radical SAM superfamily
EQK04_RS05885	flagellin Hag && PF00669:Bacterial flagellin N-terminal helical region|PF00700:Bacterial flagellin C-terminal helical region
EQK04_RS17720	spore morphogenesis/germination protein YwcE && -
EQK04_RS13925	ABC transporter substrate-binding protein && PF09084:NMT1/THI5 like
EQK04_RS09515	hypothetical protein && -
EQK04_RS17725	cytochrome aa3 quinol oxidase subunit IV && PF03626:Prokaryotic Cytochrome C oxidase subunit IV
EQK04_RS01835	amino acid adenylation domain-containing protein && PF00501:AMP-binding enzyme|PF00668:Condensation domain|PF00975:Thioesterase domain|PF13193:AMP-binding enzyme C-terminal domain|PF00550:Phosphopantetheine attachment site
EQK04_RS00980	sporulation killing factor && -
EQK04_RS18195	DUF3298 and DUF4163 domain-containing protein && PF13739:Domain of unknown function (DUF4163)|PF11738:Protein of unknown function (DUF3298)
EQK04_RS18190	hypothetical protein && -
EQK04_RS02485	alpha-ketoacid dehydrogenase subunit beta && PF02780:Transketolase, C-terminal domain|PF02779:Transketolase, pyrimidine binding domain
EQK04_RS13935	ABC transporter permease && PF00528:Binding-protein-dependent transport system inner membrane component
[truncated: 29 more rows]

## Sheet: Table S4
Table S4 The up-regulated Genes in 62A relative to ∆hpr (12 h)
[truncated: 123 more rows]

[truncated: 7 more sheets: Table S5, Table S6, Table S7, Table S8, Table S9, Table S10, Table S11]
